# Supplementary material for: Mutation impact on mRNA versus protein expression across human cancers
Source: Gigascience. 2025 Jan 6;14:giae113. doi: 10.1093/gigascience/giae113 (PMC11702362; doi:10.1093/gigascience/giae113)
Supplement: giae113_Supplemental_Files [file giae113_supplemental_files.zip]

Archive with 8 entries (8 files):
- SuppFigures.pdf
- TableS1.eQTLs.xlsx
- TableS2.pQTLs.xlsx
- TableS3.concordant_e.pQTLs.xlsx
- TableS4.significant_spsQTLs.xlsx
- TableS5.DEP_pairedTN_stats.xlsx
- TableS6.TP53_mutation_test_statistics.xlsx
- TableS7.CorCoefs.ConcordantAndDiscordant.xlsx
