# Supplementary material for: Mutation impact on mRNA versus protein expression across human cancers
Source: Gigascience. 2025 Jan 6;14:giae113. doi: 10.1093/gigascience/giae113 (PMC11702362; doi:10.1093/gigascience/giae113)
Supplement: giae113_Supplemental_Files [file giae113_supplemental_files.zip › TableS1.eQTLs.xlsx]

## Sheet: Sheet1
Gene	logFC	AveExpr	t	P.value	B	FDR	RNA	cancer	mutation
TP53	-1.01354	3.28838	-6.99408	7.66992e-10	12.1162	1.15049e-08	TP53	BRCA	truncating
CDH1	-2.66949	5.39717	-5.42488	4.11707e-07	6.10579	3.0878e-06	CDH1	BRCA	truncating
CBFB	-0.732701	3.59076	-2.71338	0.0078561	-2.62772	0.0392805	CBFB	BRCA	truncating
DMD	1.12176	0.848759	3.29734	0.00136054	-1.20141	0.0380952	DMD	BRCA	synonymous
WNT7B	2.12501	0.152639	9.34288	7.32321e-15	23.3063	2.73741e-11	WNT7B	CRC	missense
KCNJ13	1.43856	0.110875	6.0697	3.07349e-08	8.56787	5.74435e-05	KCNJ13	CRC	missense
PRR30	0.00703859	0.000302217	5.13848	1.62366e-06	2.80287	0.00202308	PRR30	CRC	missense
TGFB1	2.0786	2.76731	4.68094	1.01625e-05	3.14458	0.00949683	TGFB1	CRC	missense
FOXD3	0.214751	0.0711719	4.42646	2.70973e-05	2.25017	0.017482	FOXD3	CRC	missense
ZNF695	0.889487	0.735119	4.41997	2.8061e-05	2.21954	0.017482	ZNF695	CRC	missense
ALK	0.265009	0.0450813	4.13527	8.01229e-05	1.27304	0.0381461	ALK	CRC	missense
MAP3K15	0.166442	0.0415836	4.13013	8.16396e-05	1.25626	0.0381461	MAP3K15	CRC	missense
GLUD1	0.649008	5.61663	4.07079	0.00010127	1.0638	0.0420606	GLUD1	CRC	missense
FNDC1	1.35328	1.48304	4.01277	0.000125733	0.872041	0.0447637	FNDC1	CRC	missense
KCND2	0.458109	0.226175	4.00185	0.000131728	0.831557	0.0447637	KCND2	CRC	missense
TMEM151A	0.407451	0.143834	3.94146	0.000162066	0.646857	0.04691	TMEM151A	CRC	missense
CADPS	-1.06147	1.18159	-3.93959	0.000163143	0.640991	0.04691	CADPS	CRC	missense
MSH3	-1.04343	2.52468	-6.26368	1.30233e-08	9.38389	9.49399e-06	MSH3	CRC	truncating
RNF43	-2.07009	4.70199	-6.09538	2.82577e-08	8.64946	1.02999e-05	RNF43	CRC	truncating
FBXO21	-0.852594	3.21783	-5.53323	3.26556e-07	6.34008	7.93532e-05	FBXO21	CRC	truncating
FBN3	0.126375	0.0125573	4.71395	9.16276e-06	3.24193	0.00166991	FBN3	CRC	truncating
EIF5B	-0.58155	4.77664	-4.60726	1.38688e-05	2.86237	0.00202207	EIF5B	CRC	truncating
CFAP46	0.193276	0.0431233	4.56585	1.73133e-05	2.66598	0.00210357	CFAP46	CRC	truncating
KDM6A	-0.882398	2.69422	-4.4483	2.5204e-05	2.31699	0.00229944	KDM6A	CRC	truncating
DIDO1	-1.28649	2.98834	-4.47277	2.52339e-05	2.32547	0.00229944	DIDO1	CRC	truncating
ICA1	-1.23504	4.04396	-4.21287	6.07997e-05	1.52146	0.00466854	ICA1	CRC	truncating
KNOP1	-0.562451	2.22015	-4.18479	6.68318e-05	1.43557	0.00466854	KNOP1	CRC	truncating
VPS33A	-0.510202	1.79014	-4.17515	7.04444e-05	1.39029	0.00466854	VPS33A	CRC	truncating
ZNF518A	0.529254	3.144	4.05487	0.000108097	1.00655	0.00656689	ZNF518A	CRC	truncating
HDLBP	-0.846244	5.36895	-4.02539	0.000123041	0.894095	0.00689975	HDLBP	CRC	truncating
KIF5B	-1.14683	6.36642	-3.98244	0.000140117	0.77584	0.00729608	KIF5B	CRC	truncating
TTC3	-0.673721	4.09976	-3.93593	0.000166453	0.624093	0.00808963	TTC3	CRC	truncating
TP53	-0.902147	3.20706	-4.04132	0.00017958	0.610625	0.0081821	TP53	CRC	truncating
DMXL2	1.03222	2.50148	3.81363	0.000255334	0.246882	0.0109493	DMXL2	CRC	truncating
DDX27	-1.07989	3.93806	-3.77377	0.000293022	0.126137	0.0118674	DDX27	CRC	truncating
GLYR1	-0.658817	4.16988	-3.69998	0.000375009	-0.0901797	0.0143885	GLYR1	CRC	truncating
NPHS1	0.20743	0.0641918	3.67265	0.000418696	-0.183713	0.0147948	NPHS1	CRC	truncating
RBL2	-0.736434	3.84161	-3.66739	0.000426189	-0.199135	0.0147948	RBL2	CRC	truncating
AXIN2	-2.12221	3.95235	-3.54012	0.000648183	-0.56263	0.0214784	AXIN2	CRC	truncating
E2F5	-0.763342	2.25812	-3.26688	0.0015512	-1.30609	0.0491664	E2F5	CRC	truncating
BTBD17	0.338056	0.0346526	5.54584	3.02897e-07	6.4091	0.000221115	BTBD17	CRC	synonymous
APOB	1.68955	0.163507	5.30456	1.05114e-06	5.26272	0.000383665	APOB	CRC	synonymous
MYH2	0.0694151	0.0107104	4.51226	2.14809e-05	2.47067	0.00522702	MYH2	CRC	synonymous
DNAH2	0.71237	0.268464	4.3737	3.64676e-05	1.9914	0.00665533	DNAH2	CRC	synonymous
LRRN4	0.285431	0.0981702	4.27769	4.82926e-05	1.72971	0.00705073	LRRN4	CRC	synonymous
JAKMIP1	0.46481	0.381956	4.12279	9.26775e-05	1.1544	0.0112758	JAKMIP1	CRC	synonymous
INPP5D	-1.56007	2.3281	-3.8954	0.000194733	0.487197	0.0203079	INPP5D	CRC	synonymous
DMRT3	0.166394	0.0653616	3.74931	0.000320691	0.0480042	0.029263	DMRT3	CRC	synonymous
CAMSAP1	0.952398	2.12075	3.59932	0.000529632	-0.38911	0.0429591	CAMSAP1	CRC	synonymous
EXOC3L4	0.861577	1.02185	3.56264	0.000598486	-0.49465	0.0436895	EXOC3L4	CRC	synonymous
MAGEC2	0.21052	0.0297461	3.51125	0.000705912	-0.63742	0.0468469	MAGEC2	CRC	synonymous
NEB	1.50943	1.48067	3.72899	0.000330278	0.0169006	0.0293947	NEB	CCRCC	missense
KDM5C	-0.5818	3.86145	-6.12887	2.29998e-08	8.84128	2.75997e-07	KDM5C	CCRCC	truncating
YLPM1	-0.548671	2.77983	-3.47266	0.000783908	-0.730547	0.00421129	YLPM1	CCRCC	truncating
PBRM1	-0.244906	3.39921	-3.38278	0.00107273	-0.994736	0.00421129	PBRM1	CCRCC	truncating
BAP1	-0.424203	3.27161	-3.29613	0.00140376	-1.22335	0.00421129	BAP1	CCRCC	truncating
RSF1	-0.406024	2.98776	-3.15369	0.00217782	-1.59138	0.00522676	RSF1	CCRCC	truncating
PIK3R1	0.929285	4.15553	2.93209	0.00423794	-2.13631	0.00847587	PIK3R1	CCRCC	truncating
KEAP1	-0.845088	3.69177	-4.69321	6.94675e-05	1.58947	0.00055574	KEAP1	LUAD	truncating
SMARCA4	-1.16877	3.50638	-3.25141	0.0029887	-1.75023	0.0119548	SMARCA4	LUAD	truncating
STK11	-0.635655	2.47269	-2.92694	0.00647161	-2.39611	0.0172576	STK11	LUAD	truncating
TP53	1.41044	3.88728	4.17943	0.000129358	0.918266	0.0420413	TP53	OV	missense
TRIM64B	0.126324	0.00817793	5.9235	8.60217e-08	7.61911	0.000383915	TRIM64B	UCEC	missense
NUTM2F	0.239544	0.041434	4.9137	5.01223e-06	3.81327	0.00835413	NUTM2F	UCEC	missense
FOXR2	1.32362	0.0882155	4.88429	5.6156e-06	3.70832	0.00835413	FOXR2	UCEC	missense
ITK	1.32429	1.05858	4.36553	3.949e-05	1.92461	0.0372591	ITK	UCEC	missense
OTOF	0.507127	0.115017	4.31834	4.69004e-05	1.76914	0.0372591	OTOF	UCEC	missense
MRGPRX3	0.396862	0.0412579	4.30021	5.00906e-05	1.70974	0.0372591	MRGPRX3	UCEC	missense
KIR3DL2	0.20394	0.0360055	4.22209	6.64005e-05	1.45587	0.0423351	KIR3DL2	UCEC	missense
JAK1	-0.952503	5.24949	-5.77577	1.80854e-07	6.92625	8.42781e-05	JAK1	UCEC	truncating
TP53	-1.06374	4.14207	-4.7824	1.08147e-05	3.1299	0.00251983	TP53	UCEC	truncating
YLPM1	-0.573765	3.53409	-4.03373	0.000135057	0.82592	0.0209788	YLPM1	UCEC	truncating
ESRP1	-0.823697	4.89223	-3.89039	0.000218879	0.396627	0.0254995	ESRP1	UCEC	truncating
CUL4B	-0.631007	3.87745	-3.67431	0.000459294	-0.25064	0.0428062	CUL4B	UCEC	truncating
