# Supplementary material for: Mutation impact on mRNA versus protein expression across human cancers
Source: Gigascience. 2025 Jan 6;14:giae113. doi: 10.1093/gigascience/giae113 (PMC11702362; doi:10.1093/gigascience/giae113)
Supplement: giae113_Supplemental_Files [file giae113_supplemental_files.zip › TableS2.pQTLs.xlsx]

## Sheet: Sheet1
Gene	logFC	AveExpr	t	P.value	B	FDR	Protein	cancer	mutation
TP53	5.32314	-3.95496	7.18455	3.12936e-10	13.0081	3.9117e-08	TP53	BRCA	missense
CDH1	-5.00478	-0.848655	-5.99052	3.38779e-08	8.53116	4.40412e-07	CDH1	BRCA	truncating
MAP2K4	-3.42604	-0.224937	-4.29825	4.06546e-05	1.96628	0.000264255	MAP2K4	BRCA	truncating
CBFB	-2.51791	-0.0969754	-4.03014	0.000109539	0.985757	0.000474671	CBFB	BRCA	truncating
EIF5B	-1.53547	0.616699	-4.9082	4.52893e-06	3.89597	0.000464439	EIF5B	CRC	truncating
TRIP12	-1.97498	0.554478	-4.87259	5.38318e-06	3.7394	0.000464439	TRIP12	CRC	truncating
MSH3	-3.40109	-0.0133639	-4.85659	5.46399e-06	3.81164	0.000464439	MSH3	CRC	truncating
SMAD4	-3.02422	-0.479645	-4.37927	3.70734e-05	2.02694	0.00174392	SMAD4	CRC	truncating
TCERG1	-1.363	0.77325	-4.36357	3.7419e-05	1.96685	0.00174392	TCERG1	CRC	truncating
PRKDC	-1.60677	0.846569	-4.34491	4.10335e-05	1.88595	0.00174392	PRKDC	CRC	truncating
USP9X	-1.27624	0.0695761	-4.12924	8.79082e-05	1.19821	0.00320237	USP9X	CRC	truncating
SCRIB	-2.1223	0.349781	-3.96596	0.000158261	0.675583	0.00504457	SCRIB	CRC	truncating
PLEKHA5	-3.08939	-0.154035	-3.79546	0.00027732	0.230551	0.00785741	PLEKHA5	CRC	truncating
SYNE2	-1.26785	-0.0215047	-3.65437	0.000462322	-0.264624	0.0117892	SYNE2	CRC	truncating
RPL22	-0.95242	0.253829	-3.59968	0.0005409	-0.40417	0.0122343	RPL22	CRC	truncating
ROCK2	-1.90055	0.117663	-3.57	0.000603725	-0.497422	0.0122343	ROCK2	CRC	truncating
PDS5B	-2.48753	0.343257	-3.55835	0.000623711	-0.526346	0.0122343	PDS5B	CRC	truncating
FUBP1	-1.54068	0.454562	-3.4612	0.000847893	-0.79155	0.0151136	FUBP1	CRC	truncating
UBA6	-1.51454	0.439384	-3.4497	0.000889033	-0.830517	0.0151136	UBA6	CRC	truncating
RABGAP1	-1.72459	-0.462961	-3.41472	0.000990152	-0.923147	0.0157805	RABGAP1	CRC	truncating
SMG1	-2.33454	-0.332046	-3.32286	0.00140271	-1.20934	0.0210406	SMG1	CRC	truncating
RTCB	-1.17477	0.342722	-3.25392	0.00164755	-1.35341	0.0233402	RTCB	CRC	truncating
KDM3B	-1.18953	0.691175	-3.20774	0.00190139	-1.47323	0.0248823	KDM3B	CRC	truncating
MTIF2	-2.13313	0.236229	-3.19806	0.00195155	-1.49559	0.0248823	MTIF2	CRC	truncating
DDX27	-1.82938	1.15105	-3.16476	0.00217843	-1.58575	0.0264524	DDX27	CRC	truncating
FRYL	-1.99728	-0.364686	-3.11593	0.00257665	-1.72129	0.0294707	FRYL	CRC	truncating
GLYR1	-1.27615	0.216692	-3.09807	0.00265814	-1.75096	0.0294707	GLYR1	CRC	truncating
NAA25	-1.55876	0.68441	-3.03405	0.00324247	-1.91274	0.0338444	NAA25	CRC	truncating
COIL	-2.26961	0.61631	-3.02617	0.00335422	-1.93849	0.0338444	COIL	CRC	truncating
PIGO	-2.08686	0.412418	-3.01536	0.0034508	-1.9623	0.0338444	PIGO	CRC	truncating
ARID1A	-1.04177	0.0771277	-3.00044	0.00359373	-1.99598	0.0339408	ARID1A	CRC	truncating
LARP7	-1.23485	0.393672	-2.93572	0.00429158	-2.14204	0.0390841	LARP7	CRC	truncating
YLPM1	-0.84094	0.387295	-2.8989	0.0048032	-2.23151	0.042235	YLPM1	CRC	truncating
WNK2	-2.74403	-0.922095	-2.82839	0.00594358	-2.3992	0.0496236	WNK2	CRC	truncating
NOL4L	-2.58054	-0.00988673	-2.85452	0.00603267	-2.39331	0.0496236	NOL4L	CRC	truncating
PBRM1	-1.53076	-0.0299933	-3.78582	0.000336702	0.0282598	0.015825	PBRM1	CCRCC	missense
PTEN	-1.46958	-0.643197	-3.1749	0.00204589	-1.53899	0.0480785	PTEN	CCRCC	missense
YLPM1	-1.8675	-0.00995976	-5.92308	5.2779e-08	8.04866	5.8057e-07	YLPM1	CCRCC	truncating
PBRM1	-1.1579	-0.269203	-5.66903	1.79377e-07	6.90183	9.86575e-07	PBRM1	CCRCC	truncating
KDM5C	-1.67277	0.437461	-4.36002	3.58973e-05	1.99861	0.000131623	KDM5C	CCRCC	truncating
RSF1	-1.58681	0.218014	-3.85085	0.000217327	0.384574	0.000597649	RSF1	CCRCC	truncating
SETD2	-0.959525	-0.143827	-3.01387	0.00333236	-1.94104	0.00685507	SETD2	CCRCC	truncating
BIRC6	-0.864819	0.133256	-2.97699	0.00373913	-2.0337	0.00685507	BIRC6	CCRCC	truncating
TP53	6.8693	-1.52983	4.7117	7.19414e-05	1.37805	0.00568337	TP53	LUAD	missense
SMARCA4	-3.27339	0.387907	-4.72234	5.92433e-05	1.79872	0.000236973	SMARCA4	LUAD	truncating
KEAP1	-1.88979	-0.303998	-3.25964	0.00301253	-1.75155	0.00602506	KEAP1	LUAD	truncating
TP53	5.9939	-0.476395	5.95974	3.32728e-07	6.38522	4.02601e-05	TP53	OV	missense
PRKDC	-2.38618	1.28661	-3.78598	0.000333013	0.0365036	0.00166507	PRKDC	OV	truncating
TP53	6.02945	-0.305222	9.30554	2.53152e-12	17.7277	5.15164e-09	TP53	UCEC	missense
CTNNB1	2.04794	0.548297	6.80406	2.68023e-09	10.9389	2.72714e-06	CTNNB1	UCEC	missense
NF1	-3.357	-0.0645826	-9.10629	1.49412e-13	20.5202	3.81e-11	NF1	UCEC	truncating
ARID1A	-2.44932	-0.119989	-7.08194	9.44831e-10	11.9472	1.20466e-07	ARID1A	UCEC	truncating
SCAF4	-1.28483	0.118211	-5.73037	2.1738e-07	6.7527	1.84773e-05	SCAF4	UCEC	truncating
ESRP1	-3.81164	1.19366	-5.60707	3.68846e-07	6.37089	2.07796e-05	ESRP1	UCEC	truncating
INPPL1	-1.5496	0.313938	-5.56159	4.56494e-07	6.05909	2.07796e-05	INPPL1	UCEC	truncating
TP53BP2	-2.61522	-0.310217	-5.56073	4.88931e-07	5.99954	2.07796e-05	TP53BP2	UCEC	truncating
RASA1	-2.81817	-0.0901579	-5.23478	1.6944e-06	4.84898	5.81064e-05	RASA1	UCEC	truncating
ZFHX3	-2.54549	0.276577	-5.22292	1.82295e-06	4.76774	5.81064e-05	ZFHX3	UCEC	truncating
WDTC1	-1.88802	-0.0532803	-5.14963	2.13308e-06	4.61077	6.04373e-05	WDTC1	UCEC	truncating
ARHGAP5	-1.56759	-0.0742922	-5.0202	3.7738e-06	4.08706	9.03033e-05	ARHGAP5	UCEC	truncating
ARHGAP35	-2.24079	0.0387362	-5.00594	3.89544e-06	4.05565	9.03033e-05	ARHGAP35	UCEC	truncating
SZT2	-2.00244	-0.222107	-4.98852	4.68686e-06	3.89491	9.95958e-05	SZT2	UCEC	truncating
JAK1	-1.84211	-0.392934	-4.93375	5.36467e-06	3.7635	0.000102672	JAK1	UCEC	truncating
DYRK1A	-1.80535	-0.388415	-4.91483	5.63689e-06	3.71576	0.000102672	DYRK1A	UCEC	truncating
GLYR1	-2.04612	-0.481483	-4.72786	1.09663e-05	3.09908	0.000186428	GLYR1	UCEC	truncating
NCOR2	-1.90958	-0.359405	-4.72387	1.20202e-05	3.02224	0.000191572	NCOR2	UCEC	truncating
INPP4A	-2.24192	-0.720389	-4.58555	1.86406e-05	2.61327	0.000279609	INPP4A	UCEC	truncating
CHD8	-1.44903	0.335659	-4.5646	2.0829e-05	2.51533	0.000295077	CHD8	UCEC	truncating
RERE	-1.98492	0.151253	-4.36271	4.21142e-05	1.87221	0.000565217	RERE	UCEC	truncating
TNRC18	-1.77723	0.161111	-4.30166	5.55332e-05	1.62861	0.000708049	TNRC18	UCEC	truncating
KMT2D	-1.14948	0.211111	-4.24647	6.95023e-05	1.42974	0.000843957	KMT2D	UCEC	truncating
MGA	-1.12139	0.388409	-4.20025	7.8312e-05	1.31756	0.000907707	MGA	UCEC	truncating
YLPM1	-1.15981	0.45634	-4.14465	9.51452e-05	1.14294	0.00105487	YLPM1	UCEC	truncating
AKAP9	-1.34397	0.556207	-3.95522	0.000178932	0.577383	0.00190115	AKAP9	UCEC	truncating
GTF3C1	-1.37194	0.271395	-3.89403	0.000222676	0.385231	0.0022713	GTF3C1	UCEC	truncating
PHF3	-1.44454	0.0582226	-3.83707	0.000275301	0.200918	0.00266482	PHF3	UCEC	truncating
KMT2C	-1.3012	0.503482	-3.84275	0.000282158	0.184997	0.00266482	KMT2C	UCEC	truncating
EXOC8	-1.11312	0.153052	-3.63659	0.000519713	-0.357999	0.0047331	EXOC8	UCEC	truncating
GPATCH8	-1.58635	0.140243	-3.59418	0.000596659	-0.477576	0.00512961	GPATCH8	UCEC	truncating
PTEN	-1.79699	-1.71295	-3.64829	0.000603484	-0.460926	0.00512961	PTEN	UCEC	truncating
ZNF638	-1.29739	0.354819	-3.50096	0.000811303	-0.741197	0.00667362	ZNF638	UCEC	truncating
RBM27	-1.55474	0.407627	-3.48736	0.000847213	-0.778342	0.00675123	RBM27	UCEC	truncating
CUL4B	-1.89057	-0.0857463	-3.46383	0.000919391	-0.847271	0.00710439	CUL4B	UCEC	truncating
CASP8	-1.95683	0.923755	-3.43236	0.000995235	-0.918088	0.00746426	CASP8	UCEC	truncating
PRRC2A	-1.02824	0.307517	-3.34395	0.00132961	-1.16219	0.00951147	PRRC2A	UCEC	truncating
MTA1	-2.20926	-0.525898	-3.33691	0.0013428	-1.17247	0.00951147	MTA1	UCEC	truncating
DENND4C	-1.34264	-0.217667	-3.25536	0.00173676	-1.38816	0.0119696	DENND4C	UCEC	truncating
ARID1B	-0.806862	-0.00510043	-3.21511	0.001974	-1.49438	0.0132466	ARID1B	UCEC	truncating
USP24	-1.46045	0.35721	-3.08489	0.00292876	-1.82049	0.0191496	USP24	UCEC	truncating
LYST	-2.02542	-0.517282	-3.05936	0.00318798	-1.88836	0.0203234	LYST	UCEC	truncating
CEP290	-1.67289	0.35804	-3.01494	0.00356337	-1.98277	0.0221624	CEP290	UCEC	truncating
SYNE2	-1.97374	0.46542	-3.0035	0.00368419	-2.00993	0.0223683	SYNE2	UCEC	truncating
THRAP3	-0.961061	0.397031	-2.95219	0.00424133	-2.12567	0.0251521	THRAP3	UCEC	truncating
MEGF8	-2.24013	0.0081652	-2.93664	0.00454384	-2.17665	0.0263336	MEGF8	UCEC	truncating
LCP2	2.8759	0.51019	2.87342	0.00535219	-2.29636	0.0303291	LCP2	UCEC	truncating
KMT2B	-0.741008	0.0590761	-2.85918	0.00577871	-2.36511	0.0320341	KMT2B	UCEC	truncating
ATM	-2.1537	-0.043835	-2.82808	0.00608128	-2.41293	0.0329942	ATM	UCEC	truncating
TTC3	-1.84492	0.408413	-2.81546	0.00634394	-2.44503	0.0337022	TTC3	UCEC	truncating
NIPBL	-1.13912	0.149113	-2.78759	0.00680839	-2.50227	0.0353084	NIPBL	UCEC	truncating
CWF19L2	-1.26741	-0.499727	-2.77929	0.00692321	-2.51676	0.0353084	CWF19L2	UCEC	truncating
ZNF460	-1.79009	0.287545	-2.69987	0.00869079	-2.69264	0.0434539	ZNF460	UCEC	truncating
KIF7	-2.69846	-1.29022	-2.66317	0.00965512	-2.77276	0.0473472	KIF7	UCEC	truncating
MYO9A	-1.46833	-0.819299	-2.64119	0.0101817	-2.81492	0.0489873	MYO9A	UCEC	truncating
