# Supplementary material for: Mutation impact on mRNA versus protein expression across human cancers
Source: Gigascience. 2025 Jan 6;14:giae113. doi: 10.1093/gigascience/giae113 (PMC11702362; doi:10.1093/gigascience/giae113)
Supplement: giae113_Supplemental_Files [file giae113_supplemental_files.zip › TableS3.concordant_e.pQTLs.xlsx]

## Sheet: Sheet1
Gene	RNAlogFC	RNAAveExpr	RNAFDR	cancer	mutation	PrologFC	ProAveExpr	ProFDR	lrt	ispsQTL	overlap
CDH1	-2.66949	5.39717	3.0878e-06	BRCA	truncating	-5.00478	-0.848655	4.40412e-07	TRUE	FALSE	FALSE
CBFB	-0.732701	3.59076	0.0392805	BRCA	truncating	-2.51791	-0.0969754	0.000474671	TRUE	FALSE	FALSE
MSH3	-1.04343	2.52468	9.49399e-06	CRC	truncating	-3.40109	-0.0133639	0.000464439	TRUE	FALSE	FALSE
EIF5B	-0.58155	4.77664	0.00202207	CRC	truncating	-1.53547	0.616699	0.000464439	TRUE	FALSE	FALSE
DDX27	-1.07989	3.93806	0.0118674	CRC	truncating	-1.82938	1.15105	0.0264524	FALSE	FALSE	FALSE
GLYR1	-0.658817	4.16988	0.0143885	CRC	truncating	-1.27615	0.216692	0.0294707	FALSE	FALSE	FALSE
KDM5C	-0.5818	3.86145	2.75997e-07	CCRCC	truncating	-1.67277	0.437461	0.000131623	TRUE	FALSE	FALSE
YLPM1	-0.548671	2.77983	0.00421129	CCRCC	truncating	-1.8675	-0.00995976	5.8057e-07	TRUE	FALSE	FALSE
PBRM1	-0.244906	3.39921	0.00421129	CCRCC	truncating	-1.1579	-0.269203	9.86575e-07	TRUE	FALSE	FALSE
RSF1	-0.406024	2.98776	0.00522676	CCRCC	truncating	-1.58681	0.218014	0.000597649	TRUE	FALSE	FALSE
KEAP1	-0.845088	3.69177	0.00055574	LUAD	truncating	-1.88979	-0.303998	0.00602506	FALSE	FALSE	FALSE
SMARCA4	-1.16877	3.50638	0.0119548	LUAD	truncating	-3.27339	0.387907	0.000236973	TRUE	FALSE	FALSE
TP53	1.41044	3.88728	0.0420413	OV	missense	5.9939	-0.476395	4.02601e-05	TRUE	FALSE	FALSE
JAK1	-0.952503	5.24949	8.42781e-05	UCEC	truncating	-1.84211	-0.392934	0.000102672	FALSE	FALSE	FALSE
YLPM1	-0.573765	3.53409	0.0209788	UCEC	truncating	-1.15981	0.45634	0.00105487	TRUE	FALSE	FALSE
ESRP1	-0.823697	4.89223	0.0254995	UCEC	truncating	-3.81164	1.19366	2.07796e-05	TRUE	FALSE	FALSE
CUL4B	-0.631007	3.87745	0.0428062	UCEC	truncating	-1.89057	-0.0857463	0.00710439	FALSE	FALSE	FALSE
