# Supplementary material for: Mutation impact on mRNA versus protein expression across human cancers
Source: Gigascience. 2025 Jan 6;14:giae113. doi: 10.1093/gigascience/giae113 (PMC11702362; doi:10.1093/gigascience/giae113)
Supplement: giae113_Supplemental_Files [file giae113_supplemental_files.zip › TableS4.significant_spsQTLs.xlsx]

## Sheet: significant_spsQTLs
Gene	RNAlogFC	RNAAveExpr	RNAFDR	cancer	mutation	PrologFC	ProAveExpr	ProFDR	lrt	ispsQTL	overlap
TP53	0.503619	3.65349	0.143231	BRCA	missense	5.32314	-3.95496	3.9117e-08	TRUE	TRUE	TRUE
MAP2K4	-0.698817	3.17718	0.0990631	BRCA	truncating	-3.42604	-0.224937	0.000264255	TRUE	TRUE	TRUE
PLEKHA5	-0.607237	2.34197	0.106301	CRC	truncating	-3.08939	-0.154035	0.00785741	TRUE	TRUE	TRUE
RTCB	-0.751281	5.43123	0.106301	CRC	truncating	-1.17477	0.342722	0.0233402	TRUE	TRUE	TRUE
TRIP12	-0.323825	4.23587	0.157642	CRC	truncating	-1.97498	0.554478	0.000464439	TRUE	TRUE	TRUE
USP9X	-0.55037	3.97705	0.230035	CRC	truncating	-1.27624	0.0695761	0.00320237	TRUE	TRUE	TRUE
RABGAP1	-0.540536	3.02074	0.247755	CRC	truncating	-1.72459	-0.462961	0.0157805	TRUE	TRUE	TRUE
SMAD4	-0.431657	2.07505	0.297598	CRC	truncating	-3.02422	-0.479645	0.00174392	TRUE	TRUE	TRUE
SCRIB	-0.897373	3.1853	0.298724	CRC	truncating	-2.1223	0.349781	0.00504457	TRUE	TRUE	TRUE
COIL	-0.341904	3.56475	0.302195	CRC	truncating	-2.26961	0.61631	0.0338444	TRUE	TRUE	TRUE
PDS5B	-0.332965	2.49181	0.331401	CRC	truncating	-2.48753	0.343257	0.0122343	TRUE	TRUE	TRUE
ROCK2	-0.45916	4.18951	0.357957	CRC	truncating	-1.90055	0.117663	0.0122343	TRUE	TRUE	TRUE
LARP7	-0.304313	4.04601	0.41004	CRC	truncating	-1.23485	0.393672	0.0390841	TRUE	TRUE	TRUE
NOL4L	-0.666971	2.52432	0.455548	CRC	truncating	-2.58054	-0.00988673	0.0496236	TRUE	TRUE	TRUE
UBA6	-0.277296	3.09126	0.492262	CRC	truncating	-1.51454	0.439384	0.0151136	TRUE	TRUE	TRUE
PIGO	-0.377507	2.3495	0.516678	CRC	truncating	-2.08686	0.412418	0.0338444	TRUE	TRUE	TRUE
PRKDC	-0.486674	3.61222	0.53115	CRC	truncating	-1.60677	0.846569	0.00174392	TRUE	TRUE	TRUE
NAA25	-0.202092	2.76726	0.535084	CRC	truncating	-1.55876	0.68441	0.0338444	TRUE	TRUE	TRUE
MTIF2	-0.247618	4.69146	0.672698	CRC	truncating	-2.13313	0.236229	0.0248823	TRUE	TRUE	TRUE
FRYL	-0.292817	3.41661	0.673763	CRC	truncating	-1.99728	-0.364686	0.0294707	TRUE	TRUE	TRUE
SMG1	-0.399632	2.88834	0.691308	CRC	truncating	-2.33454	-0.332046	0.0210406	TRUE	TRUE	TRUE
YLPM1	-0.222862	1.78705	0.743121	CRC	truncating	-0.84094	0.387295	0.042235	TRUE	TRUE	TRUE
KDM3B	-0.250345	3.31047	0.785914	CRC	truncating	-1.18953	0.691175	0.0248823	TRUE	TRUE	TRUE
SYNE2	-0.195447	2.42222	0.826595	CRC	truncating	-1.26785	-0.0215047	0.0117892	TRUE	TRUE	TRUE
ARID1A	0.13127	2.28386	0.891336	CRC	truncating	-1.04177	0.0771277	0.0339408	TRUE	TRUE	TRUE
TCERG1	-0.0660459	3.33208	0.909793	CRC	truncating	-1.363	0.77325	0.00174392	TRUE	TRUE	TRUE
RPL22	0.0270016	6.76845	0.930966	CRC	truncating	-0.95242	0.253829	0.0122343	TRUE	TRUE	TRUE
FUBP1	-0.0382723	4.73421	0.934232	CRC	truncating	-1.54068	0.454562	0.0151136	TRUE	TRUE	TRUE
PBRM1	-0.0928037	3.46025	0.984276	CCRCC	missense	-1.53076	-0.0299933	0.015825	TRUE	TRUE	TRUE
PTEN	-0.12994	4.26957	0.984276	CCRCC	missense	-1.46958	-0.643197	0.0480785	TRUE	TRUE	TRUE
SETD2	-0.271344	3.85828	0.0514408	CCRCC	truncating	-0.959525	-0.143827	0.00685507	TRUE	TRUE	TRUE
BIRC6	-0.133599	5.20017	0.273892	CCRCC	truncating	-0.864819	0.133256	0.00685507	TRUE	TRUE	TRUE
TP53	0.0103337	3.30707	0.999753	LUAD	missense	6.8693	-1.52983	0.00568337	TRUE	TRUE	TRUE
PRKDC	-0.588705	3.64468	0.702875	OV	truncating	-2.38618	1.28661	0.00166507	TRUE	TRUE	TRUE
CTNNB1	0.352202	6.79448	0.249429	UCEC	missense	2.04794	0.548297	2.72714e-06	TRUE	TRUE	TRUE
TP53	-0.157392	4.20713	0.978341	UCEC	missense	6.02945	-0.305222	5.15164e-09	TRUE	TRUE	TRUE
GLYR1	-0.603952	4.44318	0.0741654	UCEC	truncating	-2.04612	-0.481483	0.000186428	TRUE	TRUE	TRUE
CHD8	-0.399038	4.49707	0.0793608	UCEC	truncating	-1.44903	0.335659	0.000295077	TRUE	TRUE	TRUE
NF1	-0.332043	3.79014	0.101727	UCEC	truncating	-3.357	-0.0645826	3.81e-11	TRUE	TRUE	TRUE
KMT2C	-0.463345	5.06902	0.20528	UCEC	truncating	-1.3012	0.503482	0.00266482	TRUE	TRUE	TRUE
SCAF4	-0.30382	3.08169	0.20528	UCEC	truncating	-1.28483	0.118211	1.84773e-05	TRUE	TRUE	TRUE
ZNF638	-0.399131	5.10967	0.217164	UCEC	truncating	-1.29739	0.354819	0.00667362	TRUE	TRUE	TRUE
RERE	-0.71726	3.95818	0.324179	UCEC	truncating	-1.98492	0.151253	0.000565217	TRUE	TRUE	TRUE
INPP4A	-0.568691	2.69413	0.324179	UCEC	truncating	-2.24192	-0.720389	0.000279609	TRUE	TRUE	TRUE
PHF3	-0.349984	4.59396	0.387744	UCEC	truncating	-1.44454	0.0582226	0.00266482	TRUE	TRUE	TRUE
RASA1	-0.403387	4.33674	0.500191	UCEC	truncating	-2.81817	-0.0901579	5.81064e-05	TRUE	TRUE	TRUE
CASP8	0.375936	3.32084	0.519291	UCEC	truncating	-1.95683	0.923755	0.00746426	TRUE	TRUE	TRUE
USP24	-0.375144	4.43964	0.667448	UCEC	truncating	-1.46045	0.35721	0.0191496	TRUE	TRUE	TRUE
TP53BP2	-0.363438	4.00163	0.667448	UCEC	truncating	-2.61522	-0.310217	2.07796e-05	TRUE	TRUE	TRUE
CEP290	-0.329409	3.17256	0.702243	UCEC	truncating	-1.67289	0.35804	0.0221624	TRUE	TRUE	TRUE
WDTC1	-0.337956	3.05171	0.726739	UCEC	truncating	-1.88802	-0.0532803	6.04373e-05	TRUE	TRUE	TRUE
DYRK1A	0.187495	4.24758	0.733329	UCEC	truncating	-1.80535	-0.388415	0.000102672	TRUE	TRUE	TRUE
CWF19L2	-0.270791	3.6423	0.733329	UCEC	truncating	-1.26741	-0.499727	0.0353084	TRUE	TRUE	TRUE
ZNF460	-0.254761	5.25032	0.733329	UCEC	truncating	-1.79009	0.287545	0.0434539	TRUE	TRUE	TRUE
PRRC2A	-0.349377	4.38707	0.733329	UCEC	truncating	-1.02824	0.307517	0.00951147	TRUE	TRUE	TRUE
TNRC18	-0.429299	3.79332	0.733329	UCEC	truncating	-1.77723	0.161111	0.000708049	TRUE	TRUE	TRUE
ARHGAP35	-0.194462	3.94288	0.733329	UCEC	truncating	-2.24079	0.0387362	9.03033e-05	TRUE	TRUE	TRUE
GPATCH8	-0.280551	3.26467	0.733329	UCEC	truncating	-1.58635	0.140243	0.00512961	TRUE	TRUE	TRUE
NCOR2	-0.366506	3.16595	0.737316	UCEC	truncating	-1.90958	-0.359405	0.000191572	TRUE	TRUE	TRUE
SZT2	-0.233735	2.61775	0.753702	UCEC	truncating	-2.00244	-0.222107	9.95958e-05	TRUE	TRUE	TRUE
KMT2D	0.270297	3.20929	0.770121	UCEC	truncating	-1.14948	0.211111	0.000843957	TRUE	TRUE	TRUE
INPPL1	-0.16697	4.4709	0.778059	UCEC	truncating	-1.5496	0.313938	2.07796e-05	TRUE	TRUE	TRUE
GTF3C1	-0.205054	3.99623	0.780087	UCEC	truncating	-1.37194	0.271395	0.0022713	TRUE	TRUE	TRUE
AKAP9	-0.186174	4.51894	0.809419	UCEC	truncating	-1.34397	0.556207	0.00190115	TRUE	TRUE	TRUE
MEGF8	-0.22	2.84683	0.832444	UCEC	truncating	-2.24013	0.0081652	0.0263336	TRUE	TRUE	TRUE
TTC3	-0.233246	5.37001	0.851509	UCEC	truncating	-1.84492	0.408413	0.0337022	TRUE	TRUE	TRUE
NIPBL	-0.182934	4.49448	0.865636	UCEC	truncating	-1.13912	0.149113	0.0353084	TRUE	TRUE	TRUE
ARHGAP5	-0.170189	4.68345	0.878395	UCEC	truncating	-1.56759	-0.0742922	9.03033e-05	TRUE	TRUE	TRUE
MGA	-0.090391	4.10797	0.878395	UCEC	truncating	-1.12139	0.388409	0.000907707	TRUE	TRUE	TRUE
RBM27	-0.115763	2.45721	0.878395	UCEC	truncating	-1.55474	0.407627	0.00675123	TRUE	TRUE	TRUE
KMT2B	-0.132319	2.47647	0.878395	UCEC	truncating	-0.741008	0.0590761	0.0320341	TRUE	TRUE	TRUE
SYNE2	-0.192789	5.39477	0.878395	UCEC	truncating	-1.97374	0.46542	0.0223683	TRUE	TRUE	TRUE
ATM	0.153143	3.82552	0.891112	UCEC	truncating	-2.1537	-0.043835	0.0329942	TRUE	TRUE	TRUE
MYO9A	-0.152409	3.25381	0.891112	UCEC	truncating	-1.46833	-0.819299	0.0489873	TRUE	TRUE	TRUE
MTA1	-0.160365	3.41546	0.896753	UCEC	truncating	-2.20926	-0.525898	0.00951147	TRUE	TRUE	TRUE
LYST	-0.145095	2.87202	0.898318	UCEC	truncating	-2.02542	-0.517282	0.0203234	TRUE	TRUE	TRUE
ARID1A	0.0523692	4.06474	0.898318	UCEC	truncating	-2.44932	-0.119989	1.20466e-07	TRUE	TRUE	TRUE
KIF7	-0.115192	1.57169	0.909858	UCEC	truncating	-2.69846	-1.29022	0.0473472	TRUE	TRUE	TRUE
ZFHX3	-0.0452646	3.34137	0.976338	UCEC	truncating	-2.54549	0.276577	5.81064e-05	TRUE	TRUE	TRUE
DENND4C	-0.0292598	4.29633	0.980228	UCEC	truncating	-1.34264	-0.217667	0.0119696	TRUE	TRUE	TRUE
PTEN	0.0159711	4.16696	0.98624	UCEC	truncating	-1.79699	-1.71295	0.00512961	TRUE	TRUE	TRUE
ARID1B	0.00572522	3.5044	0.992881	UCEC	truncating	-0.806862	-0.00510043	0.0132466	TRUE	TRUE	TRUE
EXOC8	-0.00163212	2.91988	0.995768	UCEC	truncating	-1.11312	0.153052	0.0047331	TRUE	TRUE	TRUE
