# Supplementary material for: Mutation impact on mRNA versus protein expression across human cancers
Source: Gigascience. 2025 Jan 6;14:giae113. doi: 10.1093/gigascience/giae113 (PMC11702362; doi:10.1093/gigascience/giae113)
Supplement: giae113_Supplemental_Files [file giae113_supplemental_files.zip › TableS5.DEP_pairedTN_stats.xlsx]

## Sheet: Combined
Gene	logFC	AveExpr	t	P.Value	adj.P.Val	B	Cancer
CHD5	94.1036	5.38551	67.9753	6.7988e-07	0.00193177	-0.64944	BRCA
WDR83	38.7783	-5.87697	8.91843	5.77281e-05	0.0201746	1.45963	BRCA
HNRNPA1L2	28.2298	-1.9997	20.3917	5.91699e-05	0.0201746	-0.785515	BRCA
NCOA6	21.3714	-1.5377	15.4376	0.000164944	0.026528	-0.889821	BRCA
DTL	9.8756	-1.90081	7.1336	0.00267731	0.0715404	-1.59936	BRCA
ZNF503	9.55136	-1.12667	6.89939	0.00300948	0.0754493	-1.6495	BRCA
HAUS7	9.35717	-1.95527	2.78637	0.0180988	0.152966	-3.12652	BRCA
KIF2C	9.02993	-3.2091	5.773	0.000137182	0.0261859	1.35702	BRCA
WNT5A	8.64849	-1.79204	6.2472	0.0042495	0.0847254	-1.80931	BRCA
RORA	8.26712	-1.09004	5.97172	0.0049627	0.0919452	-1.88706	BRCA
THBS2	8.03362	-2.60661	4.93475	0.000481706	0.0406358	0.227104	BRCA
ADAMTS7	7.97945	-3.09377	2.49678	0.03815	0.215073	-3.61181	BRCA
S100A2	7.83243	-5.35801	2.24632	0.0467851	0.236955	-3.99036	BRCA
NDNF	7.74646	-1.08463	6.07805	0.00212922	0.0650518	-1.3133	BRCA
FAS	7.54701	-0.791976	5.45155	0.00676723	0.103169	-2.05365	BRCA
COL11A1	7.39062	-2.37556	4.03393	0.00207293	0.0642875	-1.11596	BRCA
LAMC3	7.114	-0.8194	2.01849	0.0924109	0.327919	-4.19441	BRCA
SYN1	7.05617	-1.8382	4.06499	0.00388912	0.0818539	-1.55246	BRCA
TMC5	6.9802	-1.15005	5.04212	0.00879131	0.114843	-2.2058	BRCA
KMT5C	6.8891	0.766798	1.68637	0.137373	0.399907	-4.80134	BRCA
CRISPLD1	6.86376	0.567733	4.95801	0.00929622	0.115849	-2.23964	BRCA
OLFML2B	6.85715	-1.23486	4.79684	0.000597971	0.0428328	0.0297974	BRCA
GP2	6.85147	-0.723174	3.40202	0.00612228	0.0984647	-2.12254	BRCA
C1QTNF5	6.75922	-1.58606	3.24577	0.00804703	0.111533	-2.3766	BRCA
TTC39B	6.68799	-2.58011	2.54032	0.0324587	0.199518	-3.58174	BRCA
SULF1	6.57675	-1.92848	5.08763	0.000380245	0.0376884	0.4421	BRCA
UNC93B1	6.44849	-2.12417	4.65804	0.0114157	0.127298	-2.36818	BRCA
ITGBL1	6.35284	-1.20207	4.51946	0.000931197	0.0466913	-0.37646	BRCA
SPG11	6.31119	-0.125674	4.55886	0.0122451	0.130423	-2.41353	BRCA
ZNF292	6.25534	-1.69482	3.47167	0.0143385	0.138416	-2.5867	BRCA
CAPS	6.20729	-1.72468	5.09043	0.000378612	0.0376884	0.446002	BRCA
TOPBP1	6.17739	-2.75729	2.31201	0.0440633	0.228758	-3.80995	BRCA
SOX4	6.12268	-3.52298	3.02925	0.0147843	0.140247	-2.79444	BRCA
URB1	6.10112	-2.33797	2.29378	0.0483712	0.240418	-3.94755	BRCA
ITGB8	6.09048	-3.3459	4.37818	0.00818462	0.11242	-1.99163	BRCA
KERA	5.93254	-0.167042	2.67011	0.0222296	0.168624	-3.31532	BRCA
MTFMT	5.82766	-1.72889	2.0482	0.0685178	0.284762	-4.30108	BRCA
OMD	5.79665	-1.43836	3.95573	0.00236471	0.0680318	-1.23815	BRCA
KRT4	5.77824	-2.71543	2.21553	0.0493534	0.242192	-4.03817	BRCA
RBMXL3	5.77131	-4.24709	2.42724	0.0533531	0.252657	-3.8086	BRCA
CLEC11A	5.76229	-1.49333	3.24181	0.00810311	0.112128	-2.38305	BRCA
CDCP1	5.70824	-3.20605	3.80217	0.00306883	0.0758222	-1.48026	BRCA
PRR36	5.70057	-2.0117	5.6811	0.000156673	0.0261859	1.239	BRCA
COMP	5.68449	-1.60809	2.78612	0.0181068	0.152966	-3.12693	BRCA
KDELC1	5.65868	-0.541501	4.08752	0.0173712	0.150469	-2.65042	BRCA
TNN	5.6256	-1.61341	2.88852	0.0151069	0.141507	-2.96	BRCA
SCARF2	5.62484	-0.817146	4.06308	0.0177027	0.151074	-2.66373	BRCA
MUTYH	5.60239	-2.09882	4.26393	0.00907436	0.115226	-2.2215	BRCA
THBS1	5.59398	-2.81955	3.25818	0.00787368	0.110527	-2.35638	BRCA
UBE2E1	5.58113	-3.0266	2.3269	0.0705562	0.287211	-3.84006	BRCA
LRRC15	5.56846	-1.81088	3.98731	0.00224205	0.0670569	-1.18872	BRCA
SAMD12	5.56421	-0.53168	4.01928	0.0183165	0.15322	-2.68784	BRCA
CPZ	5.56216	-0.585854	4.54745	0.000890062	0.046047	-0.334905	BRCA
DNAJC30	5.56054	-2.32788	4.1266	0.0068391	0.103546	-1.91655	BRCA
CTF1	5.53586	1.34549	2.74497	0.0298934	0.190982	-3.24017	BRCA
CD276	5.53115	-1.43725	3.56873	0.00534017	0.0941856	-1.95248	BRCA
CAPN6	5.50801	-2.52657	1.77025	0.129497	0.38916	-4.52289	BRCA
CDC14A	5.4953	1.22162	3.96951	0.019046	0.155878	-2.71566	BRCA
PPP2CB	5.43698	-0.837652	7.86972	8.93803e-06	0.012698	3.67908	BRCA
TNFAIP6	5.38183	-0.268151	3.88754	0.0203262	0.160887	-2.76247	BRCA
DHX58	5.37948	-0.775995	4.30027	0.00133131	0.0540385	-0.706032	BRCA
STK17B	5.37743	-1.0566	4.6804	0.000719214	0.0444748	-0.139218	BRCA
C1QTNF3	5.37122	-0.735227	2.73906	0.0196784	0.158025	-3.20346	BRCA
RNF115	5.35029	-2.03443	3.64169	0.00404074	0.0831964	-1.73608	BRCA
FLG	5.26206	0.0242742	2.79143	0.0216388	0.16647	-3.20887	BRCA
NRIP1	5.24415	-2.12655	3.72065	0.0050374	0.0923238	-1.82009	BRCA
MMP11	5.23401	-0.836673	3.78077	0.0221549	0.168624	-2.82534	BRCA
TTC9	5.22513	-2.27468	2.83979	0.0164669	0.14606	-3.0395	BRCA
SPAG1	5.19073	-1.54947	5.70034	0.000152361	0.0261859	1.26382	BRCA
HEATR6	5.12475	-2.02588	3.29222	0.00741762	0.107348	-2.30094	BRCA
DPH1	5.06756	-0.699048	4.15499	0.00663297	0.101898	-1.88935	BRCA
MTG2	5.05556	-0.952184	5.59826	0.00162194	0.0590829	-0.696807	BRCA
MIA	5.04385	-1.67614	3.6434	0.0248114	0.176244	-2.90945	BRCA
PROSER2	5.02823	-1.16931	3.94021	0.00242752	0.0684892	-1.26249	BRCA
SDC1	5.02196	-1.36816	4.05455	0.00200244	0.0632177	-1.08388	BRCA
DNAJC14	4.97539	-3.58243	3.82627	0.0029453	0.0749425	-1.44207	BRCA
CHST11	4.94699	-0.217459	3.57344	0.0263128	0.181707	-2.95373	BRCA
RAB11A	4.92777	1.33975	3.55955	0.0266237	0.183164	-2.96263	BRCA
HTRA3	4.91901	-0.726286	3.25933	0.00785781	0.110527	-2.3545	BRCA
POP4	4.83843	-1.27187	6.40227	5.69866e-05	0.0201746	2.12693	BRCA
P3H3	4.83276	-1.59414	4.60339	0.000813482	0.0444748	-0.252231	BRCA
RARA	4.8143	-2.838	4.157	0.00208158	0.0642875	-1.07636	BRCA
TTI2	4.81246	-0.935646	3.47626	0.0285847	0.187678	-3.01687	BRCA
MUC5AC	4.78215	-3.51239	2.09013	0.0639066	0.274469	-4.23914	BRCA
ECM2	4.75069	-0.463636	2.07866	0.0624936	0.271529	-4.24794	BRCA
EPB41L4A	4.73574	-1.40858	3.33896	0.0167945	0.147369	-2.73231	BRCA
TCEA3	4.73558	-0.763283	4.36112	0.00120476	0.0518656	-0.613805	BRCA
PCSK1N	4.73465	-0.692355	2.98143	0.0128189	0.132214	-2.80825	BRCA
RAD54L2	4.71218	1.15748	4.39859	0.00348883	0.0786488	-1.41958	BRCA
BLM	4.70707	-1.46787	4.75742	0.000834816	0.0444748	-0.235731	BRCA
CERS5	4.70612	-3.84561	3.67531	0.0159102	0.144829	-2.63336	BRCA
RPL36AL	4.69491	-1.14021	2.62999	0.0238627	0.173111	-3.38024	BRCA
CEP78	4.61816	-0.962102	3.69649	0.0110382	0.124953	-2.34747	BRCA
RUNDC1	4.60282	-1.43087	3.6298	0.00412439	0.0835094	-1.75514	BRCA
GPRC5A	4.60078	-1.37954	2.58543	0.0258157	0.179415	-3.45215	BRCA
CNST	4.58976	-0.15352	3.31539	0.0328901	0.200229	-3.12569	BRCA
INHBA	4.57965	-1.70498	3.19311	0.00882673	0.114869	-2.46247	BRCA
FST	4.57598	-0.736205	1.89848	0.084865	0.315477	-4.51584	BRCA
ARHGAP31	4.56112	-0.337001	1.55458	0.151974	0.420457	-4.98779	BRCA
SDS	4.55473	-0.650489	3.70443	0.0109383	0.12465	-2.33921	BRCA
C7orf26	4.55198	-1.05212	5.54378	0.00170225	0.0596506	-0.735511	BRCA
SARAF	4.53655	-2.2854	3.50172	0.00514731	0.0925235	-1.96122	BRCA
IRF7	4.53551	-1.6156	4.83806	0.000560386	0.0422888	0.0891125	BRCA
COL12A1	4.52072	-1.96767	3.50934	0.00507976	0.0923238	-1.94894	BRCA
TNRC18	4.51516	-2.83738	1.58123	0.142857	0.407535	-4.95772	BRCA
IFIT2	4.51196	-0.832056	2.63095	0.0238223	0.173111	-3.37869	BRCA
GPC1	4.50009	-0.284774	3.13719	0.00973931	0.117923	-2.55376	BRCA
EFNA5	4.49779	2.74968	3.41856	0.0118818	0.12863	-2.52085	BRCA
KMT5B	4.48892	-1.28302	3.24256	0.0350943	0.206198	-3.17676	BRCA
CSN2	4.48525	-4.65407	3.2399	0.035178	0.206371	-3.17864	BRCA
APOBR	4.4832	-0.938679	7.13236	2.19476e-05	0.0198122	2.9397	BRCA
MMP7	4.4622	-2.84026	2.36551	0.0380026	0.215009	-3.80338	BRCA
NEK3	4.44973	-0.917176	4.8582	0.0032255	0.0778701	-1.26316	BRCA
SLC30A9	4.41272	-1.43226	4.31474	0.00130001	0.0537927	-0.684055	BRCA
ELF4	4.38797	-0.709541	5.04178	0.00465014	0.0882801	-1.51137	BRCA
CA9	4.37525	-2.40193	4.27677	0.00896886	0.115226	-2.07179	BRCA
TRPS1	4.37417	-2.17947	2.20731	0.050062	0.243984	-4.0509	BRCA
IGFLR1	4.36702	-1.84542	2.66248	0.0225313	0.170071	-3.32768	BRCA
TNC	4.36292	-2.03657	4.14858	0.00171132	0.0596506	-0.9383	BRCA
ZFX	4.3598	-0.58304	4.78178	0.00347672	0.0786488	-1.32688	BRCA
POSTN	4.34569	-1.53736	3.1604	0.00934947	0.11597	-2.51586	BRCA
ARHGEF38	4.34542	0.475226	3.1389	0.0385447	0.216097	-3.2514	BRCA
ZBTB40	4.33311	-1.69266	5.13107	0.00248333	0.0687269	-1.04386	BRCA
SHISA2	4.32744	-2.50819	3.65397	0.011591	0.127948	-2.39199	BRCA
NUPL2	4.31584	-1.31241	4.03822	0.00205807	0.06426	-1.10929	BRCA
ZNRF2	4.31231	-1.19192	5.37808	0.000244845	0.0321086	0.83964	BRCA
CXCL16	4.3036	-0.56614	3.10869	0.0396256	0.218035	-3.27359	BRCA
SHROOM2	4.30277	-1.21574	3.10809	0.0396474	0.218035	-3.27403	BRCA
PTAR1	4.28667	-1.74205	2.80073	0.0176449	0.151009	-3.10314	BRCA
OAS3	4.2831	-1.25789	4.94216	0.00047618	0.0406358	0.237612	BRCA
P3H4	4.28034	-1.36683	4.00153	0.002189	0.065933	-1.1665	BRCA
RNFT1	4.27495	-2.99609	4.35175	0.00838104	0.113741	-2.01234	BRCA
HAUS8	4.27313	-1.64634	3.70071	0.00365074	0.079183	-1.64168	BRCA
PTS	4.23704	-2.27887	4.70607	0.000690421	0.0444748	-0.101772	BRCA
RNF169	4.16671	-1.52691	4.28363	0.0013683	0.0547576	-0.731354	BRCA
ATN1	4.14898	-0.502759	2.997	0.0439494	0.22847	-3.35736	BRCA
MED7	4.13265	-1.60522	2.54726	0.0296013	0.190356	-3.54237	BRCA
MARCH7	4.12392	-0.57825	2.9789	0.0447019	0.230514	-3.37119	BRCA
AHR	4.11664	0.350075	5.2861	0.000281104	0.0335384	0.715305	BRCA
TYROBP	4.09452	-0.326608	4.16685	0.00654889	0.101448	-1.87802	BRCA
HES1	4.08222	-1.49701	2.92303	0.0142126	0.137825	-2.90366	BRCA
TBL1X	4.06787	-1.40055	3.91587	0.00252958	0.069646	-1.30072	BRCA
SNRNP48	4.06641	-1.23016	3.81837	0.0029852	0.0754493	-1.45458	BRCA
PLAU	4.05913	-0.500796	2.93209	0.0467198	0.236906	-3.40729	BRCA
POLR3K	4.04636	0.039022	1.19172	0.280459	0.560302	-5.28272	BRCA
FAP	4.03827	-0.809006	2.87251	0.0155409	0.143663	-2.98613	BRCA
SLC16A3	4.03557	-2.00754	3.94094	0.00242451	0.0684892	-1.26134	BRCA
FAM76A	4.03139	-0.851601	2.91206	0.0476166	0.23913	-3.4229	BRCA
RNF41	4.03082	-0.505214	2.91165	0.0476351	0.23913	-3.42322	BRCA
MAPKAPK3	4.02748	-0.783117	2.92058	0.0142743	0.13811	-2.90766	BRCA
PTOV1	4.02733	-1.59391	5.17272	0.000333821	0.0360188	0.560061	BRCA
IFIT3	4.0259	-0.995304	3.1846	0.00895979	0.115226	-2.47636	BRCA
MX1	4.02529	-2.20768	2.48287	0.0309288	0.19471	-3.61679	BRCA
ZC3H8	4.02024	-1.238	2.76821	0.0341692	0.204392	-3.39274	BRCA
LY6D	4.01246	-2.63822	1.78868	0.112823	0.361813	-4.67594	BRCA
BMP1	4.01233	-0.750289	3.03116	0.0117413	0.128252	-2.727	BRCA
SRPX2	4.00906	-0.317066	1.88863	0.0862811	0.31858	-4.53018	BRCA
PDGFRL	4.00675	-0.203142	2.69452	0.021291	0.165588	-3.27576	BRCA
AFF4	4.00361	-0.999725	4.83758	0.000560809	0.0422888	0.0884227	BRCA
TPRG1	4.00204	-1.79132	2.89086	0.0485878	0.240886	-3.4395	BRCA
AFAP1	3.98867	-0.0599638	4.66779	0.000733825	0.0444748	-0.157659	BRCA
RACGAP1	3.98528	-0.855423	3.61564	0.0121161	0.130341	-2.43242	BRCA
HLA-DQB2	3.98245	2.13803	2.87671	0.049249	0.242057	-3.45063	BRCA
HERC6	3.98113	-0.731521	3.85223	0.00925121	0.115762	-2.18737	BRCA
COL5A2	3.96578	-0.840166	2.8129	0.017269	0.149746	-3.08331	BRCA
UPF3A	3.96204	-1.2594	3.96419	0.00233118	0.0680318	-1.2249	BRCA
INTS12	3.9565	-0.942678	5.65983	0.000161592	0.0264886	1.21148	BRCA
SP110	3.94194	-1.55939	2.76984	0.0186358	0.154517	-3.15342	BRCA
PRKCZ	3.94015	-1.10279	4.92246	0.000491024	0.0406358	0.209649	BRCA
VKORC1	3.92029	-2.71376	2.65744	0.022733	0.170071	-3.33584	BRCA
USP32	3.91763	-1.28877	3.9385	0.00243456	0.0684892	-1.26518	BRCA
NEU1	3.91326	-0.276667	2.30235	0.0424367	0.224677	-3.90281	BRCA
PEG3	3.91276	-2.8106	2.08015	0.0623351	0.271529	-4.2457	BRCA
SLCO1B7	3.90768	-0.956705	2.81536	0.0171941	0.149554	-3.07931	BRCA
USP22	3.90495	-0.59754	3.32462	0.00798775	0.110892	-2.27699	BRCA
SRD5A3	3.90093	-2.04761	2.13913	0.0588939	0.265194	-4.16623	BRCA
KDM4A	3.90074	-0.957003	3.49054	0.014023	0.136851	-2.56626	BRCA
ATAT1	3.88946	-0.655172	3.67838	0.00379354	0.0809022	-1.67737	BRCA
USP54	3.88815	-1.14372	3.5867	0.00444289	0.0866051	-1.82433	BRCA
PDRG1	3.8689	-0.32583	3.68531	0.0111807	0.125897	-2.35915	BRCA
CNTN4	3.83886	-3.83611	1.35391	0.20362	0.481058	-5.24416	BRCA
SMIM12	3.83652	-0.263776	4.77315	0.00350645	0.0786488	-1.33414	BRCA
MMP1	3.79865	-1.04836	1.9006	0.0845637	0.315035	-4.51276	BRCA
NOV	3.79248	-0.0200682	2.16036	0.0542974	0.255426	-4.12329	BRCA
KLF4	3.79007	0.105832	3.8302	0.00948304	0.11614	-2.20973	BRCA
C6orf132	3.78298	-1.4319	4.4217	0.00109127	0.0502808	-0.522542	BRCA
NOL4L	3.78237	-0.407663	3.03729	0.0243001	0.174841	-3.07487	BRCA
TSPAN9	3.77718	-2.69689	2.48559	0.0307812	0.193927	-3.61245	BRCA
TUFT1	3.7572	-1.55765	3.86754	0.00274563	0.0724574	-1.37685	BRCA
FZD7	3.75287	-2.07441	4.01442	0.00214204	0.0651754	-1.14638	BRCA
KDM3A	3.74994	-1.29401	3.60081	0.00433593	0.0859523	-1.80166	BRCA
LOXL2	3.72874	-0.71941	2.30908	0.0419411	0.224269	-3.89225	BRCA
ZBTB10	3.72339	-1.41901	1.92254	0.0814977	0.308725	-4.48069	BRCA
TMEM238	3.71132	-2.42802	2.90046	0.0147914	0.140247	-2.94051	BRCA
LGALS7	3.70671	-0.345999	1.33964	0.208069	0.486462	-5.26114	BRCA
MXRA5	3.70276	-1.00569	4.14102	0.001733	0.0596506	-0.949962	BRCA
GIMAP2	3.6924	-1.2033	2.1941	0.0568149	0.260467	-4.09702	BRCA
KIF4A	3.67233	-1.91015	2.81661	0.0171559	0.149513	-3.07727	BRCA
GPSM1	3.66503	-0.118679	2.64742	0.0615983	0.270905	-3.63716	BRCA
THBD	3.66487	0.388087	2.22822	0.0696042	0.286483	-3.89023	BRCA
ARL6IP4	3.66013	-1.58435	3.38393	0.00631855	0.10011	-2.15188	BRCA
QSER1	3.64374	-1.1565	2.69107	0.0214213	0.165648	-3.28136	BRCA
IFI44	3.63701	-0.205979	2.43861	0.033431	0.201981	-3.68741	BRCA
ROMO1	3.60919	-0.368933	2.98617	0.0127119	0.132214	-2.8005	BRCA
BAD	3.60773	-0.502672	2.02128	0.0689347	0.285623	-4.33436	BRCA
MEX3D	3.60197	-1.00255	3.75245	0.00334096	0.0778701	-1.55923	BRCA
GPATCH2	3.59705	-1.02092	6.98513	2.64617e-05	0.0198122	2.78249	BRCA
INPP5F	3.57879	-1.58373	3.53862	0.00482827	0.090732	-1.9017	BRCA
MYSM1	3.57769	-1.05589	5.12497	0.000359078	0.0373266	0.494022	BRCA
FAM102A	3.5771	-1.66103	3.30162	0.00729656	0.106877	-2.28565	BRCA
SYT2	3.5761	12.1824	1.01275	0.352087	0.624597	-5.52669	BRCA
NPY	3.57337	-3.66329	0.89419	0.407269	0.666678	-5.56548	BRCA
SNRPF	3.5699	-1.1224	2.22022	0.048954	0.241624	-4.03091	BRCA
CTC1	3.55827	-0.11239	4.33288	0.00549023	0.0949265	-1.72233	BRCA
MITF	3.55135	-0.551657	2.98419	0.0127566	0.132214	-2.80375	BRCA
PHF12	3.54966	-0.39816	3.27414	0.00765645	0.10955	-2.33039	BRCA
SPATS2L	3.52847	-0.290949	3.22338	0.00836961	0.113741	-2.4131	BRCA
IGFBP7	3.52838	0.176397	3.34338	0.00678244	0.103169	-2.21775	BRCA
ETNK2	3.51498	-1.60733	4.28857	0.0057525	0.0964224	-1.76338	BRCA
UTP23	3.51428	-0.261685	3.06219	0.0235582	0.172149	-3.04602	BRCA
NEK4	3.51031	-0.403763	2.53565	0.0689177	0.285623	-3.73217	BRCA
KIAA1211L	3.50951	-1.41304	2.69189	0.0213902	0.165648	-3.28003	BRCA
ZG16B	3.50659	0.0145968	2.53297	0.0691057	0.285623	-3.73448	BRCA
XAF1	3.50615	-0.913502	2.97329	0.0130045	0.13268	-2.82155	BRCA
PRSS1	3.50145	0.535805	2.26981	0.0449121	0.231178	-3.95373	BRCA
RAB25	3.49726	-1.08726	2.47309	0.0314653	0.196017	-3.63242	BRCA
IFIT1	3.49102	-1.11634	2.58459	0.0258537	0.17946	-3.4535	BRCA
COL10A1	3.48686	-1.52467	1.38592	0.217384	0.499455	-5.07332	BRCA
CTSW	3.48248	-1.28263	2.51556	0.070339	0.287178	-3.74953	BRCA
CTSK	3.47587	-0.129435	3.8376	0.00288903	0.074574	-1.42415	BRCA
ASF1A	3.45819	-1.08093	3.29271	0.0074113	0.107348	-2.30015	BRCA
ANXA9	3.45673	0.0293502	1.60296	0.137975	0.400882	-4.9289	BRCA
SNAPC5	3.43333	-1.76907	2.76046	0.0423756	0.224633	-3.41347	BRCA
PRICKLE2	3.41065	0.883604	2.46367	0.0741683	0.2946	-3.79473	BRCA
BEND3	3.40478	-1.16249	3.5287	0.00491198	0.0916186	-1.91769	BRCA
TMEM41B	3.39755	-1.92024	2.17384	0.0555736	0.258275	-4.11425	BRCA
SPTLC2	3.39375	-1.04368	2.37074	0.0376562	0.213845	-3.79511	BRCA
PITPNM3	3.39349	2.35215	2.45127	0.0751187	0.296353	-3.80561	BRCA
DNAJC1	3.38659	-2.21155	2.11114	0.0591039	0.265675	-4.1986	BRCA
DCLK2	3.37608	-0.90464	2.14511	0.0614773	0.270818	-4.0756	BRCA
P4HA2	3.36753	-0.690183	2.14464	0.0557911	0.258275	-4.14742	BRCA
TRPM4	3.36448	-2.50554	2.85005	0.0161706	0.145346	-3.02276	BRCA
TAF6L	3.36388	-1.77863	2.84907	0.0161988	0.145346	-3.02437	BRCA
CTHRC1	3.36281	-0.526763	3.38397	0.00631814	0.10011	-2.15182	BRCA
HIRA	3.35698	-0.952967	3.00847	0.012221	0.130423	-2.76406	BRCA
HERC5	3.35609	-1.10775	1.86134	0.114411	0.364984	-4.51068	BRCA
JMY	3.35062	-1.33456	2.2396	0.047334	0.238474	-4.0008	BRCA
SHANK2	3.34469	-0.837921	3.08449	0.010687	0.12394	-2.63985	BRCA
PRKCQ	3.34278	-1.16806	3.60514	0.0170712	0.149102	-2.65174	BRCA
DDX60L	3.3421	-0.483891	3.86857	0.00908333	0.115226	-2.17084	BRCA
SFRP2	3.33948	-0.637691	2.61048	0.0246992	0.176244	-3.41175	BRCA
ABAT	3.33584	-1.74443	1.77153	0.104856	0.348387	-4.69777	BRCA
CNTROB	3.33531	-0.140555	2.40925	0.0784466	0.303251	-3.84272	BRCA
EPN3	3.33122	-2.26211	1.63716	0.130585	0.391551	-4.88306	BRCA
CEP131	3.33082	-0.960449	3.28334	0.00753396	0.108662	-2.3154	BRCA
C11orf52	3.32435	-1.93417	2.56101	0.0269519	0.183681	-3.49147	BRCA
MX2	3.31497	-0.348471	2.36343	0.0381413	0.215073	-3.80667	BRCA
MED29	3.313	-0.552915	4.92674	0.000487753	0.0406358	0.215738	BRCA
POLR1D	3.31121	-0.994109	3.31111	0.0071763	0.105952	-2.27021	BRCA
CMTM4	3.30978	-2.17599	2.99731	0.0138176	0.136479	-2.83834	BRCA
FAM8A1	3.30752	-2.22971	3.37089	0.00646406	0.100863	-2.17305	BRCA
PIK3AP1	3.30696	-0.843255	2.62665	0.0240038	0.173839	-3.38563	BRCA
CEP89	3.29495	-0.438438	3.34014	0.0167708	0.147369	-2.73101	BRCA
AMY2B	3.29372	0.634793	1.82629	0.106586	0.351093	-4.31246	BRCA
GOLIM4	3.29261	-1.3524	2.43324	0.0337475	0.202754	-3.69596	BRCA
KDF1	3.28383	-1.71771	2.43873	0.0525467	0.250228	-3.79441	BRCA
CPEB3	3.28173	-1.78164	3.65814	0.0161857	0.145346	-2.6028	BRCA
GZF1	3.28049	0.00908803	2.36965	0.0817389	0.308725	-3.878	BRCA
FHL3	3.27427	-0.520187	3.35598	0.00663462	0.101898	-2.19726	BRCA
ZNF768	3.27163	-0.417093	3.63631	0.00407839	0.0835094	-1.74471	BRCA
FGFR1OP	3.26736	-1.98676	2.50146	0.0299334	0.190982	-3.58705	BRCA
ZBED1	3.26283	-0.913661	3.17685	0.00908276	0.115226	-2.48901	BRCA
DDX55	3.25932	-1.13924	3.47415	0.00539982	0.0948537	-2.00577	BRCA
VEZT	3.25851	-1.73041	2.35377	0.0831031	0.311813	-3.89223	BRCA
C12orf65	3.25752	0.351559	2.63413	0.0490225	0.241674	-3.53443	BRCA
TBP	3.25741	-1.40862	3.2238	0.00836347	0.113741	-2.41242	BRCA
BACH1	3.25333	-0.656669	3.55763	0.00467193	0.088335	-1.87109	BRCA
SULF2	3.25197	-1.04948	1.97026	0.0751815	0.296353	-4.41037	BRCA
AEBP1	3.25138	-0.777049	2.11873	0.0583373	0.264927	-4.18703	BRCA
PNMA8B	3.2478	-1.53529	3.16741	0.016643	0.147163	-2.76683	BRCA
SREK1IP1	3.23412	-1.18569	3.2536	0.0103654	0.122244	-2.52506	BRCA
NR2C1	3.22716	-1.78029	3.21261	0.00962674	0.117226	-2.50198	BRCA
ZNF512	3.22268	-0.715694	1.32826	0.211677	0.490443	-5.2746	BRCA
CNN2	3.22045	-0.31606	2.97758	0.0129063	0.132298	-2.81454	BRCA
FCER1G	3.22005	-1.55435	2.53234	0.0283489	0.187323	-3.53754	BRCA
HLA-DQB1	3.2154	-0.122242	1.51798	0.182199	0.455443	-4.92269	BRCA
MAFF	3.21009	0.83288	2.54754	0.0275998	0.185088	-3.51313	BRCA
TMEM70	3.20888	-0.716733	4.20225	0.00156531	0.0586439	-0.855747	BRCA
SHB	3.20512	-0.904649	3.29872	0.0176286	0.151009	-2.77709	BRCA
SLC25A22	3.20404	-0.603028	4.4965	0.000966434	0.0470736	-0.410639	BRCA
TP53	3.19859	-3.58444	1.55747	0.14837	0.415341	-4.98897	BRCA
HLA-DRB1	3.19344	-0.407393	1.90965	0.0832864	0.312059	-4.49955	BRCA
PJA2	3.19242	-1.17762	5.42574	0.000228044	0.0308547	0.903499	BRCA
KRT84	3.18063	-1.00228	2.08126	0.0952353	0.331262	-4.0937	BRCA
C1orf35	3.18014	-1.43996	1.85935	0.090618	0.326472	-4.57257	BRCA
USP53	3.17869	-0.874351	2.37759	0.0569925	0.260717	-3.87002	BRCA
TDP1	3.17806	-0.949545	3.57005	0.00457264	0.0876643	-1.8511	BRCA
CTTN	3.17776	-0.660041	3.67793	0.00379644	0.0809022	-1.67808	BRCA
KRT23	3.16861	-1.6152	1.54534	0.151256	0.419077	-5.00481	BRCA
HTRA1	3.16848	-0.230345	1.76898	0.105298	0.349111	-4.70136	BRCA
SS18L1	3.16827	-0.89145	3.20231	0.0086851	0.114611	-2.44746	BRCA
FAM76B	3.16572	-0.983726	3.41963	0.00593726	0.0971385	-2.09401	BRCA
AKAP17A	3.16548	-0.843753	4.60898	0.000806219	0.0444748	-0.243995	BRCA
CDK2AP1	3.16378	-0.280905	3.25287	0.00794738	0.110617	-2.36503	BRCA
CPLX2	3.159	-1.31025	2.0191	0.0719016	0.290253	-4.34379	BRCA
PNISR	3.15894	-0.631846	3.65536	0.00394673	0.0822351	-1.71418	BRCA
C19orf33	3.15523	-4.39973	2.21018	0.049814	0.243611	-4.04647	BRCA
PSEN1	3.15215	-1.60178	3.84598	0.00931635	0.115876	-2.19371	BRCA
FAM207A	3.15139	-0.999065	3.22433	0.00835562	0.113741	-2.41155	BRCA
SH3RF1	3.14867	-0.832625	2.85849	0.0159309	0.144829	-3.00899	BRCA
CADM1	3.1479	-0.709827	2.99429	0.012531	0.131707	-2.78724	BRCA
NOL7	3.14268	-0.468972	2.58048	0.0260418	0.180472	-3.46012	BRCA
ARHGAP27	3.14208	-0.160678	3.6494	0.00398745	0.0822979	-1.72373	BRCA
KDM5A	3.13369	-0.965884	3.70157	0.0109742	0.124892	-2.34218	BRCA
RPS29	3.12956	-0.639769	4.13555	0.00174885	0.0596506	-0.958392	BRCA
ATXN1	3.12847	0.371708	2.25984	0.0917314	0.327403	-3.9774	BRCA
GATA3	3.12716	-2.15152	1.66895	0.124035	0.379767	-4.83995	BRCA
KDM4B	3.12712	-1.95182	3.43276	0.00580299	0.0964224	-2.07274	BRCA
CXXC1	3.11599	-0.357205	1.79404	0.101024	0.341989	-4.66597	BRCA
ITGA11	3.10612	-1.49288	2.01974	0.0691166	0.285623	-4.33668	BRCA
ISG15	3.10542	-2.11982	2.56631	0.0267011	0.183401	-3.48294	BRCA
CHD8	3.10515	-0.382605	4.5896	0.000831681	0.0444748	-0.272553	BRCA
SBNO1	3.09893	-0.665489	2.80903	0.0173877	0.150469	-3.08962	BRCA
CXCL10	3.09788	-2.52892	2.35843	0.0679272	0.28371	-3.95431	BRCA
NDUFAF1	3.09104	-0.195416	3.84031	0.00287574	0.074574	-1.41986	BRCA
CHAD	3.09033	-1.56894	1.33542	0.209403	0.487425	-5.26614	BRCA
COL16A1	3.08701	-0.593715	2.31932	0.041198	0.223108	-3.87616	BRCA
FXR2	3.075	-0.646283	4.60491	0.000811497	0.0444748	-0.249988	BRCA
RAB34	3.0749	-0.676032	2.37971	0.0370692	0.212208	-3.78092	BRCA
SENP1	3.06386	-0.748838	4.65881	0.000744428	0.0444748	-0.170815	BRCA
DHCR7	3.06169	-2.21162	1.69063	0.119737	0.372377	-4.81029	BRCA
RRP1	3.05635	-1.06397	2.27301	0.0446628	0.230514	-3.94874	BRCA
RNF5	3.05485	-1.44728	2.18564	0.051976	0.24899	-4.08438	BRCA
PIGK	3.04885	-0.713484	3.01256	0.0250626	0.176557	-3.10364	BRCA
GPATCH8	3.04832	-1.01791	4.43621	0.00106578	0.0496433	-0.500763	BRCA
C15orf52	3.04727	-0.173403	2.72166	0.0202935	0.160887	-3.23173	BRCA
BUD13	3.04635	-0.305647	3.93112	0.00246511	0.0686686	-1.27675	BRCA
GALNT5	3.03984	-1.04289	2.19582	0.0981988	0.336423	-4.03635	BRCA
NMI	3.03432	0.0373584	2.29897	0.0426876	0.225306	-3.90811	BRCA
HOXB4	3.03193	-1.67715	1.19462	0.257998	0.540736	-5.4264	BRCA
CLSTN1	3.03129	-0.620927	2.50627	0.0296811	0.190356	-3.57935	BRCA
DPH2	3.03015	-0.619005	3.29644	0.0176774	0.151074	-2.77964	BRCA
DDX58	3.02367	-1.0015	2.8323	0.0166863	0.14724	-3.05169	BRCA
UHRF1	3.00819	-1.68068	2.41542	0.0348198	0.205542	-3.72429	BRCA
MYD88	3.00807	-0.262601	4.64211	0.000764559	0.0444748	-0.195294	BRCA
IRX5	3.00735	-2.24505	2.46757	0.0317722	0.197108	-3.64123	BRCA
SH3BP4	3.0065	-1.2512	2.80362	0.0175547	0.15084	-3.09842	BRCA
BYSL	2.99949	-0.898582	2.77258	0.0185457	0.154446	-3.14896	BRCA
TMED4	2.98714	-1.22272	3.16883	0.00921178	0.115484	-2.5021	BRCA
TRIM29	2.98655	-1.88441	1.11234	0.290316	0.568756	-5.51383	BRCA
CASC3	2.98221	-1.36068	4.06288	0.00197469	0.0625735	-1.07094	BRCA
TCP11L2	2.98208	-1.41198	2.80015	0.0192811	0.156106	-3.14735	BRCA
PCP4L1	2.9783	-0.403599	1.15539	0.275541	0.556472	-5.45988	BRCA
CHD6	2.97057	-0.568171	2.14578	0.103615	0.346092	-4.0829	BRCA
TFAP2A	2.97043	-1.6178	2.64409	0.0232755	0.171627	-3.35744	BRCA
ARGLU1	2.96578	-1.2267	2.66052	0.0226095	0.170071	-3.33085	BRCA
MRPL34	2.96479	-0.824938	3.57129	0.00456283	0.0876643	-1.84911	BRCA
LMO4	2.96384	-0.0743085	2.7656	0.0187759	0.155083	-3.16031	BRCA
FOSL2	2.95291	-1.3339	2.68317	0.0217224	0.166663	-3.29417	BRCA
TRIR	2.95154	-1.47049	3.82131	0.00297031	0.075354	-1.44993	BRCA
GPX7	2.95002	-0.301128	2.85858	0.0159285	0.144829	-3.00885	BRCA
RPS6KA1	2.94524	-0.383574	4.9064	0.000503487	0.040685	0.186804	BRCA
IGHMBP2	2.94347	-1.01519	5.18779	0.000326248	0.0356531	0.580816	BRCA
TRIM14	2.94294	0.0188475	3.16877	0.0092127	0.115484	-2.50219	BRCA
VEZF1	2.94266	-0.131511	2.96918	0.0130994	0.133245	-2.82828	BRCA
CYP27A1	2.94177	-0.708775	2.25102	0.0464042	0.236149	-3.98303	BRCA
RAP1GAP	2.93681	-0.976028	2.12139	0.106377	0.351093	-4.10573	BRCA
OAS2	2.93344	-1.29707	1.92338	0.0813821	0.308697	-4.47946	BRCA
RHBDF2	2.93276	-1.01814	3.42424	0.00588971	0.0971385	-2.08653	BRCA
MB21D1	2.93209	-1.82657	1.45563	0.174148	0.447386	-5.11955	BRCA
KDM6A	2.92469	-1.3259	3.57952	0.00449837	0.0873443	-1.83587	BRCA
ACOT8	2.92282	-0.686524	4.08158	0.00191381	0.0620277	-1.04191	BRCA
LIMD2	2.92247	-1.06468	1.8442	0.0929418	0.328337	-4.5944	BRCA
PTTG1IP	2.92119	-1.52285	1.82851	0.0954036	0.331606	-4.61689	BRCA
EVPL	2.91908	-0.600118	2.21276	0.0495909	0.242799	-4.04246	BRCA
EAF1	2.91822	-0.631098	3.57961	0.0126338	0.132214	-2.47066	BRCA
CNTRL	2.9078	-1.37128	2.62141	0.0242268	0.174743	-3.39409	BRCA
ANAPC11	2.90159	1.13453	2.09595	0.109346	0.356159	-4.12965	BRCA
LCLAT1	2.89697	-1.34606	2.97223	0.013029	0.132687	-2.82329	BRCA
P3H1	2.89607	-0.503718	2.55115	0.0274245	0.184796	-3.50732	BRCA
KLHDC7A	2.89312	-1.49641	1.67304	0.147769	0.4153	-4.73952	BRCA
MEGF6	2.89184	-0.80727	2.45084	0.0327202	0.200048	-3.66792	BRCA
SFSWAP	2.89012	-1.16785	2.97916	0.0128705	0.132298	-2.81197	BRCA
SMARCA4	2.8829	-1.32099	3.44434	0.00568715	0.0959945	-2.05398	BRCA
CBX6	2.8716	0.530137	2.07429	0.111949	0.360775	-4.15009	BRCA
PITPNM1	2.87135	-0.630034	2.31081	0.0418148	0.224179	-3.88953	BRCA
NCBP2	2.86762	-1.198	4.23185	0.00149043	0.057776	-0.810396	BRCA
C7orf43	2.86383	-1.12661	3.12096	0.0100217	0.119745	-2.58026	BRCA
CDYL2	2.8581	-0.859803	2.06454	0.113143	0.362428	-4.15931	BRCA
NOL8	2.85729	-1.50167	3.32602	0.00699146	0.104963	-2.24596	BRCA
CBS	2.84852	-2.30473	2.16257	0.0540907	0.254734	-4.1199	BRCA
PRKCE	2.84616	-0.48077	3.53812	0.00483251	0.090732	-1.90252	BRCA
LAS1L	2.83605	-1.01913	3.68782	0.0037325	0.0801583	-1.66228	BRCA
MILR1	2.83578	2.0412	1.33363	0.225752	0.509077	-5.22637	BRCA
MYO19	2.83534	-0.992023	2.657	0.0394526	0.21788	-3.52702	BRCA
KRT77	2.82707	1.10033	1.98131	0.0971941	0.333993	-4.16759	BRCA
PPDPF	2.82406	-0.42761	2.46071	0.0321578	0.198529	-3.65219	BRCA
PPFIA1	2.81906	-0.223378	3.74533	0.00338192	0.0778701	-1.57056	BRCA
TAF15	2.81838	-0.846915	3.33278	0.00690922	0.104237	-2.23496	BRCA
CMPK2	2.81676	-0.195533	1.88867	0.0862751	0.31858	-4.53012	BRCA
AXL	2.81649	1.14531	3.69459	0.00368931	0.0796143	-1.65146	BRCA
SAP30	2.81413	-1.03257	2.34342	0.0596492	0.267324	-3.91238	BRCA
AP5M1	2.81086	-0.580984	2.88152	0.0295639	0.190356	-3.2576	BRCA
ZNF592	2.8045	0.140517	3.30055	0.0175897	0.15084	-2.77505	BRCA
TANC2	2.8042	-1.23859	1.9671	0.0755852	0.297318	-4.41505	BRCA
NEDD9	2.804	-1.18662	1.98604	0.0731947	0.292416	-4.38695	BRCA
DACH1	2.80398	-2.6746	1.76018	0.106839	0.351302	-4.71374	BRCA
MFAP2	2.80396	-0.63385	2.22935	0.0481845	0.240216	-4.01674	BRCA
CDKN2AIP	2.80177	-0.670253	3.98202	0.00226213	0.0674209	-1.19699	BRCA
STAC2	2.8013	0.177512	2.0235	0.118326	0.36937	-4.19826	BRCA
OCIAD2	2.79524	-1.28171	2.89426	0.0149543	0.140851	-2.95063	BRCA
VCAN	2.79301	-0.884632	2.20787	0.0500131	0.243984	-4.05003	BRCA
LMO7	2.7911	-0.741065	2.51065	0.0294529	0.190356	-3.57232	BRCA
ADAP2	2.78672	0.222482	3.57554	0.00452945	0.0875291	-1.84228	BRCA
CD5	2.78635	-2.13529	1.48144	0.170163	0.44384	-5.08096	BRCA
ZNF598	2.78598	-0.679168	4.06992	0.00195152	0.0625367	-1.06	BRCA
HLA-DRB5	2.78572	-1.22856	1.28581	0.248108	0.531213	-5.1833	BRCA
CHSY1	2.78495	-2.61561	1.17794	0.26431	0.545796	-5.44451	BRCA
EPC1	2.78439	-0.625185	3.20226	0.0086859	0.114611	-2.44754	BRCA
RRP9	2.78202	-1.09551	3.74594	0.00337838	0.0778701	-1.56959	BRCA
COL1A2	2.78129	-0.25369	2.20465	0.0502935	0.244693	-4.05502	BRCA
UBE2C	2.77715	-2.48335	1.45878	0.173295	0.446334	-5.11559	BRCA
PDCD2	2.77475	-0.45304	2.87295	0.0155286	0.143663	-2.9854	BRCA
JUNB	2.77249	-0.740865	2.49001	0.0305425	0.193277	-3.60537	BRCA
SCAI	2.77008	-1.49558	2.00096	0.121286	0.375463	-4.21976	BRCA
YTHDF2	2.76955	-1.13824	4.02744	0.00209565	0.0644887	-1.12607	BRCA
NXN	2.76742	0.0370646	2.82831	0.0168046	0.147369	-3.0582	BRCA
PHF20L1	2.76421	-0.600183	3.06786	0.0110049	0.124953	-2.66701	BRCA
KIF3A	2.7602	-0.264338	4.18656	0.00160659	0.0590283	-0.879836	BRCA
ZFP91	2.75504	-0.347851	2.9766	0.0129287	0.132298	-2.81615	BRCA
COIL	2.752	0.61085	2.67663	0.0219752	0.168148	-3.30477	BRCA
PPIG	2.74674	-0.623856	5.05751	0.000398278	0.0385787	0.400054	BRCA
DOCK5	2.74425	-0.175704	3.12752	0.00990649	0.118934	-2.56954	BRCA
AP5S1	2.73753	-0.48076	3.80855	0.0030356	0.0755001	-1.47014	BRCA
VEGFA	2.73674	-1.85704	1.23351	0.246382	0.530546	-5.37505	BRCA
KRT16	2.73249	-2.4039	0.93621	0.369777	0.637774	-5.68412	BRCA
ADAMTS2	2.72926	-1.58575	2.25594	0.0484239	0.240539	-3.89322	BRCA
RHBDD2	2.7245	-2.8123	3.0425	0.0115086	0.127298	-2.70846	BRCA
ERCC4	2.72386	-0.760611	2.87259	0.0155386	0.143663	-2.98599	BRCA
ZNF410	2.71347	-0.391023	1.96006	0.126869	0.384169	-4.25892	BRCA
ZNF787	2.71306	-1.23029	3.59412	0.0043863	0.0862642	-1.8124	BRCA
PPP2CA	2.71118	-1.58053	2.66082	0.0225978	0.170071	-3.33038	BRCA
LIMK1	2.70919	-0.415185	2.99343	0.0125501	0.131745	-2.78865	BRCA
CHTF18	2.70663	-0.75542	1.95512	0.127563	0.385037	-4.26366	BRCA
ACBD5	2.70623	-1.88909	2.31631	0.0414153	0.223464	-3.8809	BRCA
ZNF687	2.6977	-1.01591	4.02055	0.00212007	0.0650052	-1.13682	BRCA
TTC39A	2.69667	-1.9307	1.72881	0.112492	0.361569	-4.75754	BRCA
IKBIP	2.69516	-0.303911	2.41846	0.0346346	0.205089	-3.71946	BRCA
UNKL	2.69462	-0.443045	2.32034	0.041125	0.222921	-3.87456	BRCA
HMGN4	2.69286	0.330469	2.18657	0.0518931	0.248923	-4.08296	BRCA
ATXN7L3	2.69256	-0.692708	2.84033	0.0164509	0.14606	-3.0386	BRCA
PAG1	2.69054	-0.173813	2.11758	0.0808039	0.30741	-4.19326	BRCA
CLEC3A	2.68136	-5.57389	0.878002	0.399194	0.662267	-5.73501	BRCA
DGKQ	2.67051	0.614317	2.23905	0.0473795	0.238474	-4.00166	BRCA
PHLDB3	2.66179	-0.847116	2.39008	0.0364015	0.210263	-3.76449	BRCA
ANAPC10	2.65388	-0.356998	4.25341	0.00143823	0.0567569	-0.77743	BRCA
CNOT11	2.64808	-1.11173	4.38434	0.00115986	0.0516112	-0.57876	BRCA
LSP1	2.64322	-0.952895	3.48582	0.00529141	0.0936783	-1.9869	BRCA
GTF2A2	2.64088	-0.667898	1.81708	0.0972357	0.333993	-4.63322	BRCA
CIR1	2.64006	-1.17825	3.40521	0.00608831	0.0984647	-2.11737	BRCA
TMED3	2.63642	-0.850056	3.78618	0.00315376	0.0770276	-1.50563	BRCA
EMC4	2.6332	-1.66541	3.79788	0.00309137	0.0761586	-1.48706	BRCA
MLLT1	2.63122	-1.07783	4.04177	0.00204585	0.0641133	-1.10377	BRCA
RRP12	2.62987	-0.761568	2.44953	0.0327956	0.200048	-3.67001	BRCA
SPOUT1	2.62868	-1.03883	3.17174	0.00916477	0.115432	-2.49735	BRCA
DCTPP1	2.62398	-0.621077	2.52761	0.0285862	0.187678	-3.54513	BRCA
NUFIP2	2.62209	-0.91965	2.98139	0.0128198	0.132214	-2.80832	BRCA
NSRP1	2.61514	-0.923261	3.52241	0.00496582	0.0919452	-1.92783	BRCA
MED11	2.6091	-0.453515	1.88467	0.137923	0.400882	-4.3316	BRCA
VASH1	2.60506	0.351539	2.95424	0.0269662	0.183681	-3.17184	BRCA
GTF2E2	2.60403	0.0014302	3.04529	0.0114519	0.127298	-2.70389	BRCA
GSR	2.60244	-0.145937	2.08293	0.0620382	0.270909	-4.24148	BRCA
GLI3	2.60086	-0.619997	2.08544	0.0617717	0.270909	-4.23767	BRCA
LCMT1	2.59808	-0.053105	2.30507	0.0422356	0.22435	-3.89854	BRCA
ARHGEF3	2.5977	-0.419573	2.73178	0.0199334	0.159243	-3.21529	BRCA
UBE2J2	2.59215	-1.22206	2.3066	0.0421227	0.224269	-3.89613	BRCA
HMGN1	2.59149	-0.59375	2.64241	0.023345	0.17199	-3.36016	BRCA
ARHGEF5	2.5894	-1.23814	3.29284	0.00740962	0.107348	-2.29994	BRCA
ZFHX3	2.58901	-0.730065	2.30152	0.0630847	0.272823	-3.96438	BRCA
FNIP1	2.58882	-0.624591	2.23718	0.0687714	0.285537	-4.04439	BRCA
CILP2	2.58837	0.247261	1.61071	0.171606	0.445221	-4.82047	BRCA
NIN	2.58279	-0.374606	2.6868	0.0379553	0.214971	-3.49088	BRCA
IWS1	2.58078	-0.74075	3.8457	0.00284948	0.0745061	-1.41134	BRCA
C1orf52	2.57542	-0.61661	2.6279	0.0409757	0.222713	-3.56239	BRCA
FAM168A	2.57174	-0.658105	2.59068	0.0255776	0.178562	-3.44369	BRCA
CHD3	2.56889	-1.35475	2.93442	0.0139294	0.13679	-2.88506	BRCA
ZNF574	2.56828	-1.56175	1.78902	0.101868	0.34348	-4.67308	BRCA
ZNF668	2.55635	-0.498874	1.84657	0.14391	0.409031	-4.36854	BRCA
ANOS1	2.5548	-1.25008	1.45923	0.173175	0.446334	-5.11503	BRCA
REPIN1	2.55349	-0.724711	2.84987	0.0161758	0.145346	-3.02306	BRCA
LECT2	2.55167	1.23095	1.27015	0.230908	0.513771	-5.34204	BRCA
ROR2	2.54917	-0.0823958	1.84138	0.144746	0.410539	-4.37358	BRCA
TBC1D10B	2.54652	-0.255454	3.2313	0.00825396	0.112932	-2.40018	BRCA
HMG20B	2.54334	-0.986656	2.48003	0.0310835	0.194769	-3.62133	BRCA
RPS6KC1	2.54281	-0.0961875	1.83679	0.145491	0.411196	-4.37804	BRCA
PIGO	2.54233	-2.01645	3.12355	0.00997601	0.1196	-2.57603	BRCA
CDK7	2.54166	-0.348717	4.46706	0.00101367	0.0480031	-0.454582	BRCA
KIAA1211	2.54004	-0.538808	2.10319	0.0599175	0.267722	-4.21071	BRCA
MPHOSPH6	2.53579	-0.77486	2.60681	0.0248596	0.176245	-3.41767	BRCA
COL5A1	2.52647	-0.264694	2.20192	0.0505321	0.24505	-4.05925	BRCA
DIEXF	2.52576	-1.26912	2.381	0.0369855	0.211871	-3.77887	BRCA
KLF13	2.5205	-0.785345	1.82067	0.14814	0.415341	-4.39372	BRCA
C1orf109	2.51915	1.09914	1.81969	0.148303	0.415341	-4.39467	BRCA
PTCD2	2.51751	-1.01284	1.81851	0.148499	0.415341	-4.39582	BRCA
DNAJC19	2.51554	-0.209018	2.90356	0.0147104	0.140066	-2.93545	BRCA
MTA3	2.51291	-0.724992	3.61119	0.00425895	0.0847254	-1.785	BRCA
OSBPL2	2.51201	-0.228617	2.9481	0.0135965	0.135551	-2.8627	BRCA
FKBP9	2.51163	-0.183028	2.04142	0.0666059	0.28035	-4.30414	BRCA
TRIM41	2.50618	-0.298193	1.81033	0.149867	0.417304	-4.40378	BRCA
SLC16A1	2.50214	-2.25221	1.47251	0.169626	0.443433	-5.09829	BRCA
USP36	2.50113	-1.04986	2.02655	0.0683184	0.284349	-4.32647	BRCA
PLOD1	2.50107	-0.696363	2.6146	0.0245199	0.1758	-3.40509	BRCA
KRT19	2.49669	-1.49088	2.17195	0.0532212	0.252481	-4.10547	BRCA
CSRP2	2.49607	0.32353	1.58718	0.141505	0.405653	-4.94985	BRCA
DTNBP1	2.49549	-0.0805716	4.15852	0.00168322	0.0596506	-0.922971	BRCA
SH3BP2	2.49505	-0.132405	1.80229	0.151226	0.419077	-4.41162	BRCA
PCDH12	2.49259	0.514104	1.80051	0.151528	0.419631	-4.41335	BRCA
PDE3A	2.48909	0.566887	2.01869	0.0692403	0.285813	-4.33825	BRCA
BRMS1	2.48769	-0.0443281	2.94942	0.0271305	0.183832	-3.1775	BRCA
ZMYND8	2.48653	-0.399053	3.97581	0.00228591	0.0675992	-1.2067	BRCA
MTUS1	2.4857	-0.875932	2.22856	0.0482503	0.240237	-4.01796	BRCA
SRCAP	2.48291	-0.431747	3.03189	0.0117261	0.128252	-2.7258	BRCA
GKAP1	2.47814	-0.437967	2.32216	0.0409945	0.222713	-3.8717	BRCA
TIGD1	2.47354	-0.209784	2.16681	0.0857215	0.317495	-4.06385	BRCA
PCDHGC3	2.47233	1.1228	1.96291	0.110291	0.357596	-4.2178	BRCA
CARD10	2.46956	-1.26449	2.50351	0.0344511	0.205089	-3.5159	BRCA
RNASEL	2.46629	0.195816	2.48611	0.030753	0.193927	-3.61161	BRCA
ZNF207	2.46339	-0.550916	4.39993	0.00113072	0.0511109	-0.555286	BRCA
SEMA4C	2.4602	-2.17989	1.81267	0.0979506	0.335853	-4.63951	BRCA
GPBP1	2.4593	-0.631239	3.39502	0.00619748	0.0991132	-2.1339	BRCA
AES	2.45889	-1.23323	2.52911	0.0285106	0.187678	-3.54272	BRCA
ERCC2	2.45818	-0.291709	3.59863	0.0043523	0.0860766	-1.80517	BRCA
PPCS	2.45715	0.0057483	3.26764	0.00774414	0.110018	-2.34097	BRCA
ESRP1	2.45194	-1.31524	2.38386	0.0368006	0.211523	-3.77434	BRCA
ING1	2.45072	-1.14462	1.5282	0.155417	0.425561	-5.02707	BRCA
SAAL1	2.45068	-2.13561	3.19604	0.00878138	0.114843	-2.45769	BRCA
DNALI1	2.44706	-0.328686	1.04038	0.340128	0.613598	-5.43319	BRCA
TOX4	2.44562	-0.614713	3.65672	0.00393755	0.0822351	-1.71202	BRCA
SULT2B1	2.44353	-1.0618	2.30237	0.0424348	0.224677	-3.90277	BRCA
TUBB4A	2.44271	1.67712	1.09638	0.296933	0.575227	-5.53023	BRCA
CHUK	2.4409	-0.424829	3.11674	0.0100964	0.120198	-2.58715	BRCA
CHAF1A	2.43794	-1.91272	1.69597	0.118701	0.370218	-4.80296	BRCA
MARK2	2.43565	-0.773304	4.22336	0.0015115	0.057776	-0.823384	BRCA
HAPLN1	2.42932	-3.569	1.25382	0.23656	0.519968	-5.3606	BRCA
TMEM179B	2.42614	-0.89241	2.28699	0.0643246	0.275328	-3.98244	BRCA
PPM1H	2.42396	-0.622117	2.4553	0.032465	0.199518	-3.66082	BRCA
COL1A1	2.41787	-0.211432	1.73524	0.111312	0.359674	-4.7486	BRCA
PDCD7	2.41657	-0.344429	3.10642	0.0115007	0.127298	-2.66763	BRCA
HEXIM2	2.41617	-0.351275	2.06669	0.0865653	0.31874	-4.25658	BRCA
RTFDC1	2.41402	-0.413855	3.17886	0.00905068	0.115226	-2.48573	BRCA
MYO1D	2.41082	-0.183452	2.64106	0.0234004	0.172149	-3.36233	BRCA
DEF6	2.41008	-0.897838	2.56491	0.0267673	0.183564	-3.4852	BRCA
BAG2	2.4083	-0.288008	3.32082	0.00705535	0.105324	-2.25441	BRCA
PCGF5	2.40796	-1.26535	1.73938	0.162325	0.433571	-4.47303	BRCA
TADA3	2.40746	-0.302432	2.72127	0.0203073	0.160887	-3.23235	BRCA
TACC3	2.4071	-1.11561	2.101	0.0601434	0.268299	-4.21404	BRCA
EIF2AK2	2.40662	-0.431999	2.7524	0.0192196	0.155878	-3.18178	BRCA
ZSWIM8	2.3998	-0.430537	2.28258	0.0439245	0.22847	-3.93377	BRCA
IBTK	2.39891	-0.93748	3.173	0.00914446	0.115432	-2.49529	BRCA
PADI2	2.39595	-0.26988	1.15887	0.271674	0.553045	-5.46498	BRCA
CCDC80	2.39555	0.385093	2.54244	0.0278489	0.185807	-3.52132	BRCA
RIN2	2.39505	-0.307939	2.31076	0.0418184	0.224179	-3.88961	BRCA
HDAC10	2.39455	-1.31044	3.07435	0.0108798	0.124564	-2.65642	BRCA
GMEB2	2.3931	0.393573	3.45532	0.00557952	0.0955564	-2.03621	BRCA
PRPF6	2.39247	-0.824751	3.30835	0.00721099	0.105977	-2.27469	BRCA
SMARCA5	2.39172	-1.01568	2.88597	0.0151751	0.141809	-2.96415	BRCA
ABR	2.38768	-0.0311121	4.22367	0.00151073	0.057776	-0.822913	BRCA
SAMD9	2.38661	-0.403594	1.78078	0.103266	0.345618	-4.68473	BRCA
LAGE3	2.38251	-0.651108	3.18885	0.00889314	0.115226	-2.46943	BRCA
COBL	2.38137	-1.37422	1.27211	0.230238	0.513275	-5.33981	BRCA
MBOAT7	2.38049	-3.18266	2.23712	0.0475386	0.238926	-4.00466	BRCA
RCOR3	2.37851	-1.28862	2.71124	0.0206709	0.162784	-3.24864	BRCA
GTF2F1	2.37675	-0.902722	4.59359	0.000826371	0.0444748	-0.26667	BRCA
SSBP2	2.37382	-0.788091	1.09626	0.296982	0.575227	-5.53035	BRCA
ZCCHC9	2.37268	-2.22563	0.905628	0.38947	0.654157	-5.56748	BRCA
ST14	2.37241	-1.24226	2.53727	0.0281035	0.186569	-3.52962	BRCA
TMEM214	2.37178	-1.89184	1.88988	0.0861	0.318264	-4.52836	BRCA
ADGRG1	2.37168	-0.660154	2.5167	0.0291407	0.189182	-3.56263	BRCA
PRRT3	2.37086	-2.64953	1.55741	0.183528	0.456383	-4.64333	BRCA
RRM2	2.37052	-0.855267	1.87194	0.0887294	0.323356	-4.55438	BRCA
CKMT1A	2.36957	-1.12236	1.52202	0.156941	0.427402	-5.03505	BRCA
KNOP1	2.36886	0.0173421	2.76305	0.0343967	0.205089	-3.39894	BRCA
PLOD2	2.36869	-0.708431	1.70491	0.11698	0.368354	-4.79064	BRCA
TRIM27	2.36841	-1.19039	1.82554	0.0958765	0.332493	-4.62114	BRCA
RFX5	2.36759	-0.217201	3.29725	0.00735257	0.107348	-2.29276	BRCA
SERPINB3	2.36482	-1.09791	0.983722	0.359336	0.629403	-5.58981	BRCA
WRB-SH3BGR	2.36471	-2.14425	2.09676	0.0831112	0.311813	-4.21917	BRCA
CCDC8	2.36253	-0.0257436	1.53673	0.153333	0.42298	-5.01601	BRCA
KIAA0753	2.36161	-0.902548	2.24647	0.0777758	0.301502	-4.08298	BRCA
DRAP1	2.35713	-0.52655	2.48558	0.0307817	0.193927	-3.61246	BRCA
MED1	2.3566	-0.992996	3.44929	0.00563837	0.0955564	-2.04597	BRCA
TNFAIP8L2	2.35654	0.0330184	2.80631	0.0174715	0.150705	-3.09405	BRCA
CRACR2B	2.35427	-0.779865	1.62275	0.133656	0.394625	-4.90245	BRCA
LILRA3	2.35377	3.44005	1.70023	0.169673	0.443433	-4.51133	BRCA
FAM241B	2.3524	-1.10875	2.4993	0.0300475	0.191338	-3.59051	BRCA
CCND1	2.35026	-0.615551	1.6977	0.17016	0.44384	-4.5138	BRCA
WEE1	2.35014	-0.362067	3.08723	0.0106355	0.123589	-2.63537	BRCA
TPD52	2.34983	-1.77008	2.18303	0.0522112	0.249747	-4.0884	BRCA
RANBP6	2.34764	-1.09159	2.28003	0.0441199	0.228758	-3.93776	BRCA
RAI14	2.34437	-0.201495	2.88546	0.015189	0.141809	-2.965	BRCA
DNAH5	2.34313	-1.69887	2.60606	0.0248925	0.176245	-3.41888	BRCA
RAI1	2.34102	-0.542357	2.44659	0.0329658	0.200229	-3.6747	BRCA
MFGE8	2.33793	0.160958	1.98528	0.0732899	0.292416	-4.38809	BRCA
MADD	2.33712	-0.671335	2.93027	0.0140319	0.136851	-2.89183	BRCA
SDHAF2	2.33612	-1.82451	2.93728	0.0275491	0.185088	-3.19177	BRCA
UBIAD1	2.33609	-0.805493	1.68746	0.172146	0.445739	-4.52383	BRCA
TDRD7	2.33494	-0.42413	3.02808	0.0118051	0.128514	-2.73202	BRCA
PLEKHG2	2.33463	0.484604	1.84742	0.0924436	0.327919	-4.58977	BRCA
DHCR24	2.33373	-1.2943	1.22923	0.245285	0.529737	-5.38822	BRCA
ZNF521	2.33278	-1.3568	1.68507	0.172613	0.446334	-4.52617	BRCA
DMAC2	2.33221	-0.972439	2.72521	0.0361155	0.209706	-3.44448	BRCA
KDM5C	2.33187	-0.448829	1.68442	0.172741	0.446334	-4.52681	BRCA
UBAC2	2.33126	-0.852231	2.10425	0.0598088	0.267722	-4.2091	BRCA
CDIPT	2.33067	-2.15463	1.6881	0.120233	0.373342	-4.81378	BRCA
HOOK1	2.32791	-0.78852	3.25385	0.00793376	0.110617	-2.36344	BRCA
FAM136A	2.32505	-0.533783	2.49282	0.0303919	0.192753	-3.60087	BRCA
TNFRSF12A	2.32457	-0.248443	1.86953	0.0890884	0.323848	-4.55787	BRCA
ANO1	2.32409	-2.35815	1.11607	0.288784	0.566927	-5.50997	BRCA
ZFYVE27	2.32222	-0.926613	1.44455	0.183538	0.456383	-5.00581	BRCA
OSBPL10	2.31845	-1.17592	1.48299	0.16687	0.440089	-5.08502	BRCA
C1orf174	2.31843	-0.717444	2.38858	0.0364976	0.21053	-3.76687	BRCA
TYW5	2.31064	-0.209207	2.66775	0.0389053	0.216563	-3.51397	BRCA
PARP9	2.30953	-0.576653	2.54512	0.0277175	0.185451	-3.51701	BRCA
SNIP1	2.30923	-0.673324	2.46601	0.0318596	0.197506	-3.64373	BRCA
RNF2	2.30433	-0.415553	2.30762	0.0420479	0.224269	-3.89454	BRCA
CDK12	2.30369	-1.41876	4.36359	0.00119991	0.0518656	-0.610079	BRCA
CAMK1D	2.30242	-0.025438	2.29976	0.0426286	0.225273	-3.90687	BRCA
SCOC	2.29903	-0.0435075	3.1079	0.010255	0.121407	-2.6016	BRCA
PWP2	2.2972	-1.02133	2.76114	0.0189247	0.155776	-3.16756	BRCA
CHMP4C	2.29684	-2.12123	1.59096	0.140653	0.40477	-4.94485	BRCA
CA4	2.29473	4.15983	1.65759	0.178085	0.450103	-4.5531	BRCA
PTK7	2.29327	-0.814474	3.35141	0.00668786	0.102347	-2.20469	BRCA
SIK3	2.29294	0.20054	1.6563	0.178347	0.450184	-4.55436	BRCA
CTBP2	2.28969	-0.617189	2.89243	0.0150027	0.141151	-2.95361	BRCA
HIP1R	2.28857	-0.503386	2.42637	0.0341569	0.204392	-3.70688	BRCA
IFIH1	2.28768	-0.824509	1.14865	0.275686	0.556548	-5.47584	BRCA
FKBP10	2.28664	-0.731267	2.77931	0.0183261	0.15322	-3.138	BRCA
SPEG	2.28468	-0.0682128	0.856732	0.426024	0.682002	-5.59703	BRCA
FAM92A	2.2833	0.742052	2.09582	0.0633038	0.273493	-4.23069	BRCA
FAM210A	2.28301	-1.73547	1.70032	0.11786	0.36937	-4.79697	BRCA
CAPRIN1	2.27862	-0.776206	3.44818	0.00564925	0.0955564	-2.04777	BRCA
GRHL2	2.27813	-0.738049	2.33586	0.040025	0.219122	-3.85015	BRCA
FAM102B	2.27792	-0.959557	1.44895	0.175965	0.448177	-5.12791	BRCA
RAB11FIP1	2.27712	-1.36434	2.93692	0.013868	0.136782	-2.88098	BRCA
NOLC1	2.27704	-1.88472	1.42175	0.183534	0.456383	-5.16172	BRCA
SLTM	2.27653	-0.751921	3.43889	0.00574136	0.0964224	-2.06281	BRCA
NECTIN4	2.27594	-0.73989	2.24336	0.0470264	0.237895	-3.99496	BRCA
HDGFL3	2.27501	0.295271	1.62335	0.133526	0.394625	-4.90164	BRCA
NSD3	2.2748	-0.787485	2.15425	0.0548739	0.25658	-4.13269	BRCA
HRC	2.2746	1.03139	1.28365	0.236451	0.519864	-5.10628	BRCA
SECISBP2L	2.27456	-0.75444	1.93071	0.0803824	0.306843	-4.46871	BRCA
HDGFL2	2.27423	-1.13168	2.87195	0.0155562	0.143663	-2.98704	BRCA
KANSL2	2.27359	-0.236242	3.37913	0.00637181	0.100343	-2.15969	BRCA
PAFAH1B3	2.27252	-0.847274	2.54668	0.0276416	0.185088	-3.51451	BRCA
CCDC9	2.27161	-0.141379	4.01261	0.00214856	0.0651754	-1.1492	BRCA
FAM110A	2.27075	0.115354	1.64027	0.181628	0.454805	-4.57007	BRCA
MTHFSD	2.26887	-0.658059	1.45331	0.174777	0.447386	-5.12245	BRCA
PKP3	2.26621	-0.966127	2.43373	0.0337186	0.202754	-3.69518	BRCA
LARP4B	2.26568	-0.844843	2.5285	0.0285413	0.187678	-3.5437	BRCA
DCHS1	2.26284	0.0186129	1.54722	0.150807	0.418371	-5.00237	BRCA
SELENOK	2.26241	-2.38335	1.01693	0.331587	0.606925	-5.60903	BRCA
RYBP	2.26198	-0.534318	1.88791	0.0863858	0.318629	-4.53123	BRCA
CD2BP2	2.26059	0.0630233	3.81658	0.00299435	0.0754493	-1.45742	BRCA
SIRT3	2.25758	0.000525893	1.58442	0.142132	0.406355	-4.95351	BRCA
BNIP3	2.25746	-2.89086	0.877986	0.401133	0.663509	-5.59328	BRCA
N4BP3	2.25601	-0.956694	1.62962	0.183843	0.456874	-4.5805	BRCA
ALG9	2.25554	-2.2036	1.71706	0.114679	0.364984	-4.77384	BRCA
PEX13	2.25462	-0.415461	2.11289	0.081318	0.308697	-4.1991	BRCA
C4orf3	2.25402	-2.43014	1.60291	0.137985	0.400882	-4.92896	BRCA
CAMKMT	2.25396	-0.38642	2.43086	0.0338892	0.203367	-3.69975	BRCA
GOLGA6L1	2.25025	-2.14142	2.31601	0.0618741	0.270909	-3.94639	BRCA
YBEY	2.24774	0.413632	1.92449	0.104997	0.348587	-4.43288	BRCA
BOD1L1	2.24746	-0.59897	2.52748	0.0285929	0.187678	-3.54534	BRCA
TOMM34	2.24557	-0.414153	3.09242	0.0105385	0.123394	-2.62688	BRCA
RBM15	2.24468	-0.687255	3.10324	0.0103394	0.122238	-2.6092	BRCA
SYNRG	2.24174	-0.615527	3.66003	0.00391519	0.0821996	-1.70672	BRCA
PML	2.23965	-0.0770788	1.83265	0.0947476	0.330724	-4.61096	BRCA
DNMT1	2.2336	-0.576461	2.74094	0.0196131	0.157868	-3.20041	BRCA
CAMKK1	2.23304	-0.243168	1.56393	0.171266	0.445041	-4.86903	BRCA
MAGOH	2.23278	-0.914772	2.56943	0.0265544	0.182835	-3.47791	BRCA
PYCARD	2.23014	-1.94718	1.2291	0.245331	0.529737	-5.38836	BRCA
VEGFC	2.22813	-0.972991	1.82198	0.120702	0.374131	-4.55894	BRCA
CFAP20	2.22805	-0.692026	2.38473	0.0367444	0.211342	-3.77296	BRCA
COX7A2L	2.2273	0.0741692	2.08934	0.0613601	0.270631	-4.23176	BRCA
NCOA2	2.22704	-0.493107	2.63989	0.0234491	0.172149	-3.36424	BRCA
PGAM5	2.22512	-0.669135	3.05601	0.0112375	0.12637	-2.68638	BRCA
CD63	2.22422	-1.57878	1.0787	0.304394	0.583269	-5.54817	BRCA
DDX21	2.22378	-1.39685	1.57095	0.14522	0.410957	-4.97128	BRCA
HSPH1	2.2229	-0.813893	2.51343	0.0293091	0.19013	-3.56787	BRCA
DTD1	2.22165	-0.32715	1.23594	0.242878	0.526523	-5.38072	BRCA
FCGBP	2.21889	0.247263	1.15266	0.274106	0.555248	-5.47159	BRCA
UXT	2.21879	-0.173804	2.61217	0.0418251	0.224179	-3.58155	BRCA
PRR15	2.21649	-2.50183	1.4729	0.169523	0.443433	-5.0978	BRCA
H2AFY2	2.21415	-0.172212	1.85834	0.0907717	0.326472	-4.57403	BRCA
CHAMP1	2.20895	-0.634398	2.84347	0.01636	0.146024	-3.03349	BRCA
GK	2.20443	-0.457086	2.71092	0.0206824	0.162784	-3.24915	BRCA
MICU2	2.20426	-0.379917	3.17229	0.00915592	0.115432	-2.49645	BRCA
SAP18	2.20333	-0.654698	3.61049	0.0042641	0.0847254	-1.78612	BRCA
MIB2	2.20117	-0.740697	2.18959	0.0516222	0.248448	-4.07829	BRCA
SRSF4	2.19944	0.0999695	3.25329	0.00794149	0.110617	-2.36434	BRCA
FTL	2.19872	-0.913875	1.71264	0.115512	0.366166	-4.77997	BRCA
GOLPH3L	2.19081	-1.17277	2.30607	0.0421623	0.224339	-3.89698	BRCA
CCNK	2.19049	-1.09857	3.21782	0.00845164	0.113741	-2.42216	BRCA
MYEF2	2.19025	-1.1007	1.36579	0.199975	0.475212	-5.22992	BRCA
DEPTOR	2.18135	0.318154	2.02388	0.0686305	0.285091	-4.33048	BRCA
CAMSAP3	2.18133	-1.29762	2.55999	0.0270004	0.183681	-3.49311	BRCA
SNUPN	2.17996	0.0532947	2.84431	0.0163356	0.145958	-3.03212	BRCA
C8orf33	2.1798	-0.446099	2.09552	0.060712	0.269396	-4.22237	BRCA
DKC1	2.1792	-0.706416	2.76424	0.0188212	0.155306	-3.16252	BRCA
GALE	2.17837	-0.668762	2.4381	0.0334608	0.201997	-3.68822	BRCA
PPM1G	2.17833	-0.986817	2.09632	0.0606288	0.269254	-4.22116	BRCA
ADAMTS4	2.17627	0.440304	1.57202	0.196329	0.470748	-4.6369	BRCA
SUMO1	2.17589	0.115337	2.84544	0.0163029	0.145819	-3.03027	BRCA
ASCC1	2.17185	-0.533209	2.06319	0.0641723	0.275015	-4.27134	BRCA
FAAH	2.17157	-0.00111306	1.62667	0.132813	0.393932	-4.89718	BRCA
ADAMTS14	2.17137	1.29663	1.26376	0.255377	0.538686	-5.27162	BRCA
NFIC	2.16613	-0.209517	2.14442	0.0558121	0.258275	-4.14776	BRCA
SCAF4	2.16457	-0.856227	2.57487	0.0263008	0.181707	-3.46915	BRCA
AUTS2	2.16382	-0.8497	1.85605	0.0911202	0.326623	-4.57734	BRCA
C18orf21	2.16329	-0.0472684	1.56264	0.198445	0.473801	-4.64608	BRCA
CPSF6	2.15695	-1.03909	3.01059	0.0121755	0.130423	-2.76061	BRCA
TAF4	2.15651	-0.371568	3.79151	0.00312517	0.0767694	-1.49717	BRCA
N4BP1	2.15483	0.0430156	2.51272	0.0293457	0.190223	-3.56901	BRCA
RBM46	2.15447	-0.836483	1.43392	0.203922	0.481372	-5.01924	BRCA
ADAT3	2.15363	-0.324716	2.00882	0.0704145	0.287178	-4.35301	BRCA
JMJD1C	2.15083	-0.666986	2.96219	0.0132623	0.13442	-2.8397	BRCA
LIG3	2.14975	-0.651522	2.07861	0.0624989	0.271529	-4.24801	BRCA
VRK3	2.14603	-1.0005	2.04123	0.0666284	0.28035	-4.30444	BRCA
FAM83H	2.14552	-0.402018	3.09029	0.0105781	0.123589	-2.63036	BRCA
LOXL3	2.14394	0.0602607	1.19287	0.264365	0.545796	-5.41484	BRCA
ZGPAT	2.14087	-0.10289	2.11422	0.0587919	0.265194	-4.19391	BRCA
SRPK2	2.13913	-1.11537	2.95781	0.0133652	0.134689	-2.84685	BRCA
GPRIN3	2.13885	-0.512295	3.33648	0.00686468	0.103749	-2.22895	BRCA
ELOA	2.13732	-0.278783	3.13137	0.00983964	0.118554	-2.56326	BRCA
KDM2A	2.13559	-1.13508	2.05021	0.0656137	0.278614	-4.29092	BRCA
PARP14	2.1353	-0.482001	2.16321	0.0540313	0.254734	-4.11892	BRCA
P4HA1	2.13462	-1.14128	1.84452	0.0928909	0.328337	-4.59392	BRCA
CEBPZ	2.13433	-1.19735	1.93	0.0804789	0.306936	-4.46975	BRCA
SPP2	2.13169	2.00435	1.00579	0.33668	0.61105	-5.6197	BRCA
PKIG	2.1295	0.208616	1.16973	0.267461	0.548698	-5.45335	BRCA
HAPLN3	2.12874	-0.418926	2.63825	0.0235168	0.172149	-3.36688	BRCA
ERI1	2.12613	-0.149758	2.3997	0.035793	0.208401	-3.74924	BRCA
LOX	2.12572	0.214894	1.76527	0.105945	0.350437	-4.70658	BRCA
NR2F1	2.12433	-0.836629	1.99022	0.106606	0.351093	-4.25829	BRCA
MEN1	2.12361	-0.663303	2.62402	0.0241155	0.174204	-3.38988	BRCA
C2orf69	2.12213	-0.828807	2.88896	0.0150952	0.141507	-2.95928	BRCA
NAA40	2.12184	-1.29016	2.89646	0.0148962	0.140459	-2.94703	BRCA
TNFSF12	2.11872	0.798446	1.36718	0.199553	0.47474	-5.22825	BRCA
LYST	2.11522	0.00617788	1.69893	0.142669	0.407271	-4.70841	BRCA
CBX4	2.11387	-2.0331	2.75474	0.0191403	0.155878	-3.17798	BRCA
SENP6	2.11235	-0.392049	2.47558	0.0500452	0.243984	-3.74896	BRCA
BSPRY	2.11134	-0.93195	1.73711	0.11097	0.358843	-4.74599	BRCA
YIPF3	2.10906	-0.945158	2.33546	0.0602859	0.268483	-3.92224	BRCA
CCDC86	2.10854	-0.992047	2.05474	0.0651072	0.278182	-4.28409	BRCA
CTDSPL2	2.10821	-0.526537	2.25406	0.0461598	0.235186	-3.9783	BRCA
UBQLN2	2.10694	-0.734268	1.58875	0.141151	0.405382	-4.94778	BRCA
ADNP	2.10639	-0.312642	2.77508	0.0184638	0.153997	-3.14489	BRCA
CCNH	2.10312	-0.208002	3.50539	0.00511469	0.0925235	-1.95531	BRCA
PPP1R13L	2.10115	-0.196277	3.14047	0.00968321	0.117411	-2.5484	BRCA
KLC3	2.1007	-1.13526	1.27245	0.23012	0.513275	-5.33941	BRCA
INTS11	2.1001	0.337223	2.60688	0.0421154	0.224269	-3.588	BRCA
WDHD1	2.09875	-1.84453	1.89478	0.0853952	0.316665	-4.52124	BRCA
MED16	2.09706	-0.58677	2.85042	0.0161601	0.145346	-3.02216	BRCA
LRRFIP1	2.09681	-0.945412	2.85533	0.0160203	0.145002	-3.01415	BRCA
FAM118B	2.09292	0.508266	2.65672	0.0227621	0.170071	-3.33701	BRCA
PKP1	2.09232	-1.36491	1.02514	0.327874	0.60402	-5.60111	BRCA
FBXO45	2.0905	-0.473282	3.72607	0.00349538	0.0786488	-1.60125	BRCA
SLC35E1	2.08976	-1.48429	1.50953	0.210886	0.489188	-4.69796	BRCA
GPATCH1	2.08856	-0.409441	2.81448	0.0172207	0.149632	-3.08074	BRCA
MAFB	2.08549	-0.430083	2.38557	0.0389198	0.216563	-3.79238	BRCA
SFXN1	2.08341	-0.593535	2.112	0.0590169	0.265607	-4.1973	BRCA
MAP3K2	2.0823	-0.126833	2.30891	0.0419535	0.224269	-3.89251	BRCA
CDK5	2.08214	-0.192125	3.4586	0.00554776	0.0955564	-2.03091	BRCA
MGRN1	2.08014	-0.80275	2.13267	0.0791719	0.30474	-4.17447	BRCA
DNAL4	2.07949	-1.73447	1.7204	0.114054	0.364256	-4.76922	BRCA
CBX8	2.07916	-1.1688	2.79234	0.0179086	0.152196	-3.1168	BRCA
CILP	2.07915	-0.245847	1.76201	0.106515	0.351093	-4.71116	BRCA
CMTR1	2.07846	-0.454278	2.81609	0.0171719	0.149513	-3.07812	BRCA
CEBPD	2.07048	0.150893	1.4701	0.19429	0.468525	-4.97795	BRCA
ZMAT2	2.07037	-0.222788	2.94075	0.0137743	0.136367	-2.87471	BRCA
PARN	2.06914	-0.561779	3.16392	0.0092917	0.115849	-2.51011	BRCA
CPSF7	2.06585	-0.77948	2.4606	0.0321642	0.198529	-3.65237	BRCA
CKAP4	2.06553	-1.4858	1.66232	0.125377	0.38223	-4.84899	BRCA
CHERP	2.06515	-0.449375	2.72402	0.020209	0.160692	-3.2279	BRCA
METTL2A	2.06356	-0.901112	2.14546	0.077816	0.301502	-4.15855	BRCA
ARV1	2.06276	-1.45211	1.66307	0.128155	0.386276	-4.84489	BRCA
PPIC	2.06184	-0.364707	1.78422	0.10268	0.34472	-4.67987	BRCA
DTX3L	2.06159	-0.690805	2.50451	0.0297731	0.19053	-3.58216	BRCA
CCL16	2.05758	2.37118	1.48628	0.216585	0.498157	-4.72062	BRCA
NTMT1	2.05708	-0.0164798	3.15596	0.00942274	0.11597	-2.52311	BRCA
MMP14	2.05649	-0.0015105	1.69241	0.119391	0.37169	-4.80785	BRCA
CDKN1B	2.05645	-0.225123	2.44668	0.0329606	0.200229	-3.67456	BRCA
MRC2	2.05463	-0.234382	2.13309	0.0569126	0.260679	-4.1651	BRCA
MED12	2.0543	-0.877825	3.26868	0.00773009	0.110002	-2.33928	BRCA
DDX39A	2.05415	-0.991839	1.88809	0.0863593	0.318629	-4.53096	BRCA
DTX3	2.0534	-0.140908	2.12863	0.057352	0.261987	-4.17192	BRCA
DENND3	2.05092	-0.580912	1.55905	0.147998	0.4153	-4.9869	BRCA
PLS1	2.04889	-0.44138	2.21953	0.0490121	0.241674	-4.03196	BRCA
MANBAL	2.04809	-0.991806	1.76591	0.105833	0.350202	-4.70568	BRCA
CEP44	2.04671	0.679367	2.98037	0.0128429	0.132214	-2.80999	BRCA
THOC2	2.04414	-0.932916	2.55815	0.0270883	0.183832	-3.49607	BRCA
SNRK	2.04193	-0.682354	0.61359	0.555152	0.776648	-5.78335	BRCA
VAV2	2.04177	-0.605038	2.85235	0.0161049	0.145346	-3.01901	BRCA
TCOF1	2.03945	-0.913167	2.40708	0.0353328	0.206995	-3.73753	BRCA
DAXX	2.0389	-0.0503668	3.10857	0.0102429	0.121407	-2.60051	BRCA
TMED7-TICAM2	2.03767	-0.703676	2.18588	0.0519551	0.24899	-4.08402	BRCA
KRT7	2.0365	-0.406543	0.999381	0.339635	0.612911	-5.62579	BRCA
STMN1	2.03504	-1.33514	1.18843	0.260326	0.542042	-5.43314	BRCA
SLC33A1	2.03255	-2.61913	1.03389	0.326226	0.603069	-5.45344	BRCA
PABPN1	2.0322	-0.0124849	1.96488	0.0993888	0.33847	-4.38294	BRCA
SP3	2.02902	-0.62843	3.12048	0.0100302	0.119745	-2.58105	BRCA
GRPEL1	2.02705	-0.422175	2.20081	0.0506291	0.245078	-4.06096	BRCA
SIAH1	2.02589	0.248996	2.35021	0.0390335	0.216736	-3.82753	BRCA
MED8	2.02521	-0.149127	2.64934	0.0230607	0.171381	-3.34895	BRCA
NCOR1	2.02427	0.00756322	3.04659	0.0114258	0.127298	-2.70178	BRCA
PNKD	2.0236	-0.152846	2.00445	0.0709403	0.288087	-4.35954	BRCA
SUMO3	2.0228	-0.455125	1.71449	0.115163	0.365801	-4.77741	BRCA
INIP	2.02079	-0.793565	1.75113	0.108443	0.3543	-4.72642	BRCA
VRK1	2.01922	-0.700468	1.70034	0.117857	0.36937	-4.79695	BRCA
DNAJC5	2.01864	-2.31584	1.93749	0.0794672	0.304988	-4.45874	BRCA
SRSF6	2.01791	-0.991182	2.31623	0.041421	0.223464	-3.88102	BRCA
PNN	2.01751	-0.898343	2.88934	0.015085	0.141507	-2.95866	BRCA
EPX	2.0135	0.665263	1.97917	0.0974774	0.334365	-4.36523	BRCA
KIF23	2.01237	-0.727388	1.52154	0.15706	0.427588	-5.03567	BRCA
TMED9	2.01121	-1.2511	2.33462	0.0401115	0.219455	-3.85209	BRCA
PBRM1	2.01087	-0.398915	2.40447	0.0354952	0.207347	-3.74168	BRCA
MSH6	2.0108	-0.923867	1.63014	0.132073	0.393366	-4.89251	BRCA
PIAS1	2.01042	0.414324	2.17714	0.0745601	0.295742	-4.11912	BRCA
FILIP1L	2.01005	0.146149	1.43917	0.178655	0.45055	-5.14012	BRCA
ING4	2.0081	0.0444702	2.43622	0.0335715	0.202522	-3.69121	BRCA
PLSCR1	2.00735	-0.816424	1.09286	0.298405	0.576417	-5.53381	BRCA
FAM103A1	2.00328	-0.285795	3.38905	0.00626238	0.0999636	-2.14358	BRCA
APOBEC3A	2.00315	-0.80464	0.730236	0.494055	0.73496	-5.6958	BRCA
ZFP2	2.00259	0.079711	2.42227	0.0344038	0.205089	-3.71341	BRCA
CASP6	2.00165	-0.703739	1.80124	0.099826	0.339281	-4.65576	BRCA
NOP16	1.99794	-0.701315	1.92752	0.0808158	0.30741	-4.47339	BRCA
CTDP1	1.99768	-0.115826	3.73972	0.00341454	0.078031	-1.57949	BRCA
KLHL20	1.99708	-0.0527669	1.44258	0.227728	0.510432	-4.76308	BRCA
SP100	1.99544	-0.204273	1.80197	0.0997049	0.339005	-4.65472	BRCA
WBP11	1.9929	-0.457156	2.74907	0.0193331	0.156106	-3.18719	BRCA
CDC42SE1	1.99128	-1.42707	2.28019	0.0464888	0.236297	-3.95353	BRCA
TPX2	1.98906	-0.700604	1.00771	0.335799	0.610737	-5.61787	BRCA
DHX34	1.98852	-0.601952	3.22109	0.00840336	0.113741	-2.41684	BRCA
USF2	1.9869	-0.289683	2.54701	0.0276253	0.185088	-3.51397	BRCA
IGSF21	1.98639	-0.307299	1.43486	0.229758	0.512954	-4.77057	BRCA
MXRA8	1.986	0.13413	1.99948	0.0715416	0.289701	-4.36694	BRCA
HLA-DQA1	1.98469	0.733869	1.06346	0.330394	0.606042	-5.41107	BRCA
MIB1	1.9797	-0.370863	2.52082	0.0289302	0.188533	-3.55603	BRCA
NCOR2	1.97768	-0.359849	2.85518	0.0160244	0.145002	-3.01439	BRCA
DVL2	1.97752	-0.0751572	2.55947	0.0270252	0.183681	-3.49394	BRCA
PRCC	1.97559	-0.849149	2.49713	0.0301623	0.191582	-3.59398	BRCA
MSH2	1.97368	-0.563583	1.88852	0.0862976	0.31858	-4.53034	BRCA
RBM15B	1.97341	-0.554755	2.85865	0.0159263	0.144829	-3.00873	BRCA
NCBP3	1.97307	-0.234965	3.07322	0.0109015	0.124564	-2.65827	BRCA
HELZ2	1.97112	-0.786851	1.31865	0.214763	0.495013	-5.2859	BRCA
MAK16	1.96992	-0.0114873	2.28636	0.0436361	0.228053	-3.92786	BRCA
CCDC88C	1.96905	-0.991028	3.07326	0.0109007	0.124564	-2.65819	BRCA
TAF1	1.96841	0.596096	2.54262	0.02784	0.185807	-3.52103	BRCA
AHDC1	1.96781	-0.491451	2.19983	0.0507148	0.245203	-4.06247	BRCA
MCM3AP	1.96676	-0.345815	2.74889	0.0193393	0.156106	-3.18749	BRCA
ZNF316	1.9662	-0.571602	3.4898	0.00525494	0.0933189	-1.98047	BRCA
DCAF5	1.96564	-0.134621	2.04726	0.0659451	0.278692	-4.29536	BRCA
FASTKD5	1.96239	-0.923164	2.21721	0.0492099	0.242045	-4.03556	BRCA
ESRP2	1.96087	-1.20355	1.96119	0.0763454	0.298983	-4.42379	BRCA
SMUG1	1.95864	-0.275963	2.09215	0.0836314	0.312664	-4.2249	BRCA
NNMT	1.95753	-0.402386	1.85372	0.0914757	0.327346	-4.5807	BRCA
MOV10	1.9572	-0.560464	2.35046	0.0390164	0.216736	-3.82713	BRCA
IFNGR1	1.95636	0.23456	1.41317	0.235558	0.519238	-4.79155	BRCA
ILKAP	1.95494	-0.659087	2.91163	0.0145019	0.139033	-2.92226	BRCA
LUC7L3	1.95481	-0.819112	2.38714	0.0365896	0.210736	-3.76915	BRCA
C18orf32	1.95336	-1.6787	2.21752	0.0491838	0.242045	-4.03509	BRCA
CYP2J2	1.95335	-0.0678638	1.06961	0.317095	0.594571	-5.51798	BRCA
TMA7	1.95315	-0.941074	1.05067	0.316519	0.594013	-5.57615	BRCA
ABCD1	1.95112	-0.703541	1.48298	0.166872	0.440089	-5.08503	BRCA
SLC44A2	1.95085	-0.703959	1.88128	0.0873514	0.319976	-4.54085	BRCA
PRAG1	1.9499	-1.29088	3.37014	0.00647254	0.100863	-2.17427	BRCA
RIN3	1.94622	-0.0702715	2.8167	0.0171534	0.149513	-3.07713	BRCA
TRIM34	1.94556	-0.534449	1.84475	0.0928552	0.328337	-4.59359	BRCA
GEMIN2	1.94461	-0.75858	2.54785	0.0275846	0.185088	-3.51263	BRCA
POLR3B	1.94275	-0.339331	2.70918	0.0207461	0.162784	-3.25198	BRCA
BCL2L11	1.94193	-0.245375	1.40274	0.238399	0.52142	-4.80162	BRCA
NLRP1	1.94112	0.806827	1.01694	0.350252	0.622637	-5.45533	BRCA
CLIP2	1.93901	-0.0313103	2.9519	0.0135055	0.135289	-2.8565	BRCA
CISD1	1.93719	-0.0143708	2.23026	0.0481086	0.240216	-4.01533	BRCA
NSMCE2	1.9354	-0.65338	2.20155	0.0505639	0.24505	-4.05981	BRCA
PPP1R10	1.93531	-0.753014	3.14106	0.00967321	0.117411	-2.54744	BRCA
DSP	1.93513	-1.64828	1.95231	0.0775012	0.301174	-4.43691	BRCA
PHC2	1.93487	-0.0869561	2.8424	0.0163909	0.14606	-3.03524	BRCA
ARFGAP2	1.93259	-0.557528	3.29573	0.00737215	0.107348	-2.29523	BRCA
LYPLA2	1.93042	-0.200298	3.39703	0.00617584	0.0989627	-2.13064	BRCA
DMWD	1.93008	-0.359972	1.53219	0.154439	0.42419	-5.0219	BRCA
ATG9A	1.92891	-1.47988	2.08012	0.0623375	0.271529	-4.24573	BRCA
SAFB	1.92348	-0.626025	2.91447	0.0144295	0.139033	-2.91764	BRCA
NR2F6	1.92261	-0.777451	2.80772	0.0174281	0.150666	-3.09176	BRCA
SPON1	1.92254	0.720734	1.5482	0.150572	0.418319	-5.00109	BRCA
FAM91A1	1.92185	-0.324133	3.36877	0.00648808	0.100914	-2.1765	BRCA
PIGT	1.92047	-0.485992	2.54225	0.027858	0.185807	-3.52162	BRCA
ARPC5	1.9196	-0.117081	3.32725	0.00697644	0.104963	-2.24396	BRCA
RAB28	1.91783	0.39936	2.98858	0.012658	0.132214	-2.79657	BRCA
PYHIN1	1.9153	-1.12388	1.38351	0.243731	0.527568	-4.82016	BRCA
EI24	1.91518	0.166343	1.31996	0.237211	0.520996	-5.14623	BRCA
OAS1	1.91476	-0.0932962	1.21917	0.248929	0.53153	-5.3994	BRCA
COA7	1.91399	-0.777865	1.92101	0.081708	0.308725	-4.48293	BRCA
TNKS	1.91321	-0.588503	1.97761	0.108291	0.354074	-4.39546	BRCA
TSR3	1.91259	-0.413036	2.01732	0.0694019	0.286341	-4.34029	BRCA
FBXO38	1.91146	-0.667575	1.64965	0.127978	0.38588	-4.86619	BRCA
PELP1	1.90929	-0.94257	2.63625	0.0236004	0.172149	-3.37012	BRCA
XRCC1	1.9086	-0.48283	2.57355	0.0263622	0.181805	-3.47128	BRCA
PLD2	1.90831	0.257013	1.95347	0.0773502	0.301174	-4.43521	BRCA
CD74	1.90743	-0.270809	1.36641	0.199788	0.474899	-5.22918	BRCA
CELF1	1.907	-0.736701	3.03489	0.0116642	0.128126	-2.7209	BRCA
SLC25A24	1.9047	-0.264875	2.59289	0.025478	0.178047	-3.44012	BRCA
ESR1	1.90388	-1.50655	1.37526	0.246054	0.530546	-4.82809	BRCA
STAP2	1.9036	-1.07673	1.27405	0.229575	0.512814	-5.33759	BRCA
CAMSAP1	1.89954	-0.0175727	2.65611	0.0227863	0.170079	-3.33798	BRCA
PDS5B	1.89937	-0.402391	1.8584	0.0907633	0.326472	-4.57395	BRCA
RPL36A	1.89858	-1.66429	1.4716	0.172752	0.446334	-5.0933	BRCA
NT5C3A	1.89814	0.178936	1.76002	0.106866	0.351302	-4.71395	BRCA
DHFR	1.89809	-0.768536	1.97555	0.0745102	0.295682	-4.40253	BRCA
VAMP8	1.89806	-0.939211	1.96758	0.0755237	0.297213	-4.41434	BRCA
ENAH	1.89776	-0.913419	1.93317	0.0800485	0.305979	-4.46509	BRCA
ADPGK	1.89678	0.0445606	1.97473	0.0746139	0.295818	-4.40375	BRCA
PPFIBP2	1.8955	0.515626	1.56222	0.147255	0.414626	-4.98275	BRCA
NOP14	1.89379	-0.230909	1.75346	0.108027	0.353346	-4.72315	BRCA
BUB1B	1.89313	-1.05554	1.36749	0.248261	0.531213	-4.83555	BRCA
MED25	1.88891	-0.487531	2.61367	0.0245603	0.175926	-3.4066	BRCA
TINF2	1.88785	0.512255	1.36368	0.249351	0.532178	-4.8392	BRCA
SHKBP1	1.88784	-0.506447	2.99968	0.0124123	0.131032	-2.77844	BRCA
BPTF	1.88747	-0.787385	2.52646	0.0286442	0.187678	-3.54698	BRCA
POLB	1.88329	-1.19479	2.15459	0.0548419	0.256571	-4.13217	BRCA
TAF10	1.88075	-0.0839073	3.37344	0.00643539	0.100837	-2.16892	BRCA
GTF3C1	1.88032	-0.398243	2.30664	0.04212	0.224269	-3.89608	BRCA
OGFOD3	1.87888	-0.229903	2.32542	0.0407618	0.222157	-3.86658	BRCA
MYO5B	1.8776	-0.374131	2.12146	0.0580644	0.264514	-4.18287	BRCA
PCID2	1.87602	-0.746525	2.78247	0.018224	0.153044	-3.13286	BRCA
EIF4G3	1.87339	-0.428796	3.46708	0.00546657	0.0949265	-2.01719	BRCA
UBR7	1.87279	-0.954825	2.06782	0.0636657	0.274084	-4.26435	BRCA
SEC11A	1.87133	-1.94109	1.45167	0.175223	0.447746	-5.12451	BRCA
SCAPER	1.86899	0.776394	1.51818	0.157895	0.428903	-5.04001	BRCA
SDC2	1.86724	-2.69792	0.946675	0.364656	0.633576	-5.67467	BRCA
PRPF38B	1.867	-0.706276	2.37384	0.0374525	0.213368	-3.79021	BRCA
SH3PXD2B	1.86491	-0.345198	1.60497	0.137531	0.39997	-4.92622	BRCA
TGOLN2	1.86451	-1.81811	1.53207	0.154468	0.42419	-5.02205	BRCA
DDX60	1.86348	-0.375865	1.496	0.163502	0.435664	-5.06845	BRCA
BST2	1.86282	-1.69757	1.388	0.193307	0.467447	-5.20307	BRCA
RHPN2	1.85977	-0.636476	1.70262	0.117419	0.369192	-4.7938	BRCA
GOLM1	1.8596	-3.20622	1.60033	0.138558	0.401996	-4.9324	BRCA
EME1	1.8592	-0.252084	0.684326	0.525911	0.75751	-5.42262	BRCA
PARD3	1.85875	-0.522569	1.3997	0.189872	0.463214	-5.18882	BRCA
FHL2	1.85788	-0.652162	1.69782	0.118342	0.36937	-4.80041	BRCA
RNF219	1.85646	-1.66425	2.00144	0.0713045	0.289153	-4.36403	BRCA
PLEKHG3	1.85501	-0.0605338	2.83315	0.0166614	0.147173	-3.05032	BRCA
BMS1	1.85464	-0.972094	2.29701	0.0428336	0.225536	-3.91118	BRCA
SNRPG	1.85379	-0.565518	3.21512	0.00849193	0.113801	-2.42657	BRCA
LUZP1	1.85374	0.161559	2.3326	0.0402539	0.219951	-3.85528	BRCA
PLEKHG1	1.85165	-0.288959	1.62342	0.133511	0.394625	-4.90154	BRCA
NFX1	1.85135	-0.595522	2.07789	0.0625769	0.27173	-4.24912	BRCA
RBM47	1.84989	-0.548196	2.34358	0.0394885	0.21788	-3.83798	BRCA
ZBTB7A	1.84986	0.0171188	3.08862	0.0106095	0.123589	-2.6331	BRCA
LARP4	1.84901	-0.589149	2.92065	0.0142726	0.13811	-2.90755	BRCA
ATXN2L	1.84855	-0.467165	2.61155	0.0246523	0.176176	-3.41001	BRCA
SQLE	1.84746	-0.96489	0.972578	0.37793	0.643266	-5.20459	BRCA
TRIP12	1.84726	-0.560804	2.67543	0.0220215	0.168351	-3.3067	BRCA
ZRANB2	1.84654	-1.00272	2.44564	0.0330209	0.200229	-3.67622	BRCA
FN1	1.84611	-1.02068	1.72806	0.11263	0.361741	-4.75858	BRCA
TMEM199	1.84605	-3.06293	1.61413	0.135522	0.396649	-4.91399	BRCA
RANBP2	1.84546	-0.390104	3.17055	0.00918401	0.115464	-2.4993	BRCA
DNAJC7	1.84366	-0.54836	2.78681	0.0180845	0.152966	-3.12579	BRCA
PLCH1	1.84292	-0.298477	1.17271	0.266311	0.547393	-5.45014	BRCA
SIPA1L2	1.83943	-0.0706117	1.93852	0.103013	0.345431	-4.41555	BRCA
MMP19	1.83766	0.594427	1.32742	0.259971	0.542042	-4.87388	BRCA
TRMT6	1.83605	-0.432912	1.91706	0.0822535	0.310234	-4.48871	BRCA
CHMP1B	1.83603	0.0444727	2.36084	0.0383146	0.215716	-3.81076	BRCA
SRRT	1.83548	-0.736404	2.97294	0.0130127	0.13268	-2.82213	BRCA
SPPL2A	1.83521	-0.607097	1.31723	0.238067	0.52142	-5.14922	BRCA
TAF5	1.83511	-0.328715	1.42335	0.183082	0.455986	-5.15975	BRCA
TCF3	1.83449	-0.368103	1.32513	0.260656	0.542042	-4.87606	BRCA
ATP6V1C1	1.83073	-0.521854	2.73826	0.0197062	0.158025	-3.20476	BRCA
SLCO2A1	1.8306	-1.36888	1.52209	0.156924	0.427402	-5.03496	BRCA
KAT2A	1.83053	-0.6495	1.68072	0.146238	0.413032	-4.73031	BRCA
ZNRD1	1.83026	0.726574	1.32208	0.261572	0.543153	-4.87897	BRCA
NEIL2	1.82944	-0.612989	1.51977	0.157498	0.428363	-5.03795	BRCA
SFN	1.82852	-0.825719	1.03646	0.322803	0.600025	-5.5901	BRCA
NOC2L	1.82619	-0.878331	1.61945	0.134367	0.395081	-4.90687	BRCA
KBTBD4	1.82481	0.0344648	1.69475	0.143481	0.408221	-4.71344	BRCA
NARFL	1.82421	0.228255	2.16866	0.0535246	0.253188	-4.11054	BRCA
PTRHD1	1.82357	-0.1422	2.53838	0.028049	0.186569	-3.52785	BRCA
GTF3C4	1.82354	-0.0177406	2.87705	0.0154164	0.14346	-2.97871	BRCA
ZNHIT3	1.82291	-0.642187	3.04927	0.0113719	0.127298	-2.6974	BRCA
CHP1	1.82183	0.822569	2.07893	0.0624647	0.271529	-4.24753	BRCA
MYH15	1.82157	-0.0131636	2.43326	0.0337466	0.202754	-3.69593	BRCA
FAM192A	1.82146	-0.740597	2.0946	0.060808	0.269541	-4.22377	BRCA
RBMXL1	1.82059	-0.190697	2.42481	0.0342511	0.204738	-3.70938	BRCA
TRAF5	1.82057	0.654321	1.65691	0.12648	0.383809	-4.85633	BRCA
SIPA1L3	1.82003	-0.52987	2.75393	0.0191677	0.155878	-3.17929	BRCA
ASH2L	1.81858	-0.220606	2.30461	0.0422697	0.22435	-3.89927	BRCA
CDK11B	1.81855	-0.455685	2.40983	0.0351631	0.206371	-3.73318	BRCA
SERPINB7	1.81854	-1.4946	1.08734	0.300731	0.579045	-5.53943	BRCA
HTRA2	1.81847	0.199203	2.31813	0.0412842	0.223291	-3.87804	BRCA
ZFAND3	1.81843	-0.13912	2.22164	0.0702233	0.287178	-4.06373	BRCA
PTEN	1.81733	-0.21812	1.94109	0.0789854	0.304268	-4.45344	BRCA
DNAJB12	1.81557	-0.545861	2.11122	0.0590959	0.265675	-4.19848	BRCA
SCML2	1.81433	-1.78873	1.12038	0.287025	0.565861	-5.5055	BRCA
C18orf25	1.81384	-0.423909	2.30801	0.0420192	0.224269	-3.89392	BRCA
GPC4	1.81253	-1.26416	1.37068	0.198492	0.473801	-5.22404	BRCA
EVL	1.81193	-1.47003	1.56257	0.147172	0.414571	-4.98229	BRCA
S100A3	1.81001	1.22561	1.30745	0.26601	0.546904	-4.89288	BRCA
RAD9A	1.80717	0.0278383	1.94388	0.0786146	0.303492	-4.44934	BRCA
RNF170	1.80639	0.267442	1.94517	0.102086	0.343811	-4.40733	BRCA
MBD4	1.80636	-1.16129	1.52467	0.156285	0.426395	-5.03163	BRCA
TRAFD1	1.80058	-0.542778	1.62751	0.132635	0.393729	-4.89606	BRCA
ORC2	1.79943	-0.507391	2.32077	0.041094	0.222921	-3.87389	BRCA
TRPV2	1.79786	-0.178569	1.56818	0.170288	0.443895	-4.86405	BRCA
REXO4	1.79758	-0.0475585	1.61001	0.136423	0.398101	-4.9195	BRCA
FEM1B	1.79693	-0.204777	2.38333	0.036835	0.211578	-3.77519	BRCA
OASL	1.79688	-0.546984	1.17194	0.266611	0.54748	-5.45098	BRCA
ARNT	1.79671	-0.478099	3.04222	0.0115141	0.127298	-2.70891	BRCA
ZNF623	1.79166	0.472064	1.33083	0.233834	0.517274	-5.13433	BRCA
RBM7	1.79034	-0.0460693	2.36964	0.0377284	0.214113	-3.79684	BRCA
DNAJC17	1.79031	0.289687	2.6971	0.0211941	0.165379	-3.27158	BRCA
RBBP6	1.78998	-0.541845	2.5968	0.0253026	0.177514	-3.43381	BRCA
ATF7IP	1.7894	-0.275525	2.77089	0.0186013	0.154517	-3.15171	BRCA
C17orf75	1.78769	-0.138869	2.57281	0.0263967	0.181896	-3.47247	BRCA
MFAP1	1.78685	-0.435681	2.89948	0.0148168	0.140332	-2.9421	BRCA
U2SURP	1.78304	-0.832859	1.97011	0.0752007	0.296353	-4.4106	BRCA
LOC107984056	1.7829	-0.525961	2.75368	0.0191763	0.155878	-3.17971	BRCA
CEACAM5	1.78274	-4.54796	0.868767	0.404006	0.664186	-5.74283	BRCA
ELP3	1.78248	-0.21422	3.01858	0.0120047	0.129366	-2.74754	BRCA
AVEN	1.78176	-0.52496	1.96364	0.0760288	0.2981	-4.42017	BRCA
KIF3B	1.78048	0.036904	2.6957	0.0212466	0.165394	-3.27385	BRCA
TCEA1	1.77854	-0.528346	2.35833	0.0384828	0.216097	-3.81471	BRCA
DDX50	1.77721	-0.843135	2.66602	0.0223909	0.169353	-3.32195	BRCA
EXD2	1.77584	-0.473824	2.51924	0.0290106	0.188763	-3.55855	BRCA
TRIM65	1.77544	0.0747559	1.54364	0.151665	0.419875	-5.00703	BRCA
WAPL	1.77524	-0.5047	2.14864	0.0554071	0.258077	-4.14128	BRCA
SMARCC2	1.77393	-0.43299	2.94007	0.0137909	0.136373	-2.87583	BRCA
IK	1.77366	-0.394344	3.15436	0.00944925	0.11597	-2.52571	BRCA
POGZ	1.77336	-0.781122	2.49913	0.0300565	0.191338	-3.59078	BRCA
PPP1R18	1.77287	-0.329326	2.23802	0.0474644	0.238694	-4.00326	BRCA
NSMCE3	1.77029	-0.412112	2.30362	0.0423425	0.224597	-3.90081	BRCA
SHARPIN	1.76934	0.0159106	3.07955	0.0107803	0.124514	-2.64791	BRCA
TIMM50	1.76849	-0.0177112	2.59317	0.0254655	0.178047	-3.43968	BRCA
SYPL1	1.76707	0.447424	1.14006	0.279093	0.558851	-5.48491	BRCA
PPIAL4C	1.76689	3.19133	0.683797	0.526216	0.757681	-5.54414	BRCA
MBIP	1.76402	-1.37014	1.89996	0.0846539	0.315105	-4.51368	BRCA
SMARCE1	1.76257	-0.760779	2.39252	0.0362467	0.210181	-3.76063	BRCA
NSUN4	1.76222	-0.344484	2.93148	0.0140018	0.136851	-2.88985	BRCA
NFKBIA	1.76088	-0.0191804	2.02002	0.0690838	0.285623	-4.33626	BRCA
CSNK1E	1.76081	-0.52741	1.8215	0.0965238	0.333205	-4.62692	BRCA
TAPBPL	1.76013	-0.667093	1.49783	0.163032	0.434684	-5.06611	BRCA
GATAD2B	1.76007	-0.438666	2.26203	0.0455245	0.233064	-3.96588	BRCA
PSME4	1.7599	-0.54037	1.72044	0.114045	0.364256	-4.76916	BRCA
ZNF691	1.75985	-0.722053	1.88228	0.0900406	0.32574	-4.54145	BRCA
ERGIC3	1.75887	-2.32557	1.23989	0.241473	0.525483	-5.3763	BRCA
E2F4	1.75871	-0.708444	1.43767	0.179071	0.450905	-5.14198	BRCA
NSMCE4A	1.75841	-0.298822	2.34451	0.0394247	0.21788	-3.83652	BRCA
RNASEH2A	1.75824	0.0382528	2.56742	0.0266487	0.183188	-3.48114	BRCA
TP53I11	1.75755	-1.75108	2.31042	0.0418429	0.224179	-3.89014	BRCA
FAM50A	1.75594	-1.12133	2.4335	0.0337323	0.202754	-3.69554	BRCA
KRT80	1.75568	-0.99015	0.962325	0.357091	0.628224	-5.66039	BRCA
COPG2	1.75526	-0.55935	1.96082	0.0763931	0.298983	-4.42434	BRCA
HEXIM1	1.75505	-0.488204	2.505	0.0297476	0.19051	-3.58139	BRCA
HDAC1	1.75231	-1.11939	2.07498	0.0628899	0.272395	-4.25352	BRCA
RNF167	1.75156	-0.420912	1.28786	0.24744	0.531213	-5.18109	BRCA
ZNHIT6	1.74922	-1.19387	1.84753	0.0924263	0.327919	-4.58961	BRCA
TIMP3	1.74674	-0.218576	0.982932	0.347305	0.619485	-5.64128	BRCA
ACOT4	1.74592	-0.220541	2.07266	0.0631397	0.272923	-4.25702	BRCA
MAGED2	1.74541	-1.46252	3.03195	0.0117249	0.128252	-2.7257	BRCA
RFX1	1.7445	-0.573742	2.47851	0.0311667	0.194769	-3.62376	BRCA
HDGF	1.74411	-1.43223	2.41464	0.0348678	0.205542	-3.72554	BRCA
MEA1	1.74397	0.512319	1.80697	0.123191	0.378682	-4.5773	BRCA
ZC3HC1	1.74331	-0.376481	2.86716	0.0156886	0.14426	-2.99485	BRCA
NUDT9	1.7426	0.163201	1.43787	0.179017	0.450905	-5.14174	BRCA
PTGS1	1.7417	-0.278925	2.12088	0.0581224	0.264514	-4.18376	BRCA
FAM162A	1.74028	-0.438618	1.8506	0.0919533	0.327403	-4.58518	BRCA
SIRT1	1.73941	-0.384591	1.67271	0.12328	0.378682	-4.83483	BRCA
RNF213	1.73858	-1.07449	1.98537	0.0732784	0.292416	-4.38795	BRCA
PAXX	1.73838	0.00591446	2.37692	0.037251	0.212877	-3.78534	BRCA
ZNF24	1.73827	-1.01754	2.26406	0.0453636	0.232799	-3.96271	BRCA
GNG5	1.73716	-0.903523	1.54753	0.150732	0.418371	-5.00196	BRCA
WDFY3	1.73715	-0.347562	1.966	0.0757265	0.297462	-4.41669	BRCA
WWC3	1.73627	-0.388182	1.4439	0.177351	0.449559	-5.13423	BRCA
DDX56	1.73577	-0.497392	2.14918	0.0553556	0.257983	-4.14046	BRCA
CCDC186	1.73388	-0.444039	2.94127	0.0137617	0.136367	-2.87387	BRCA
ZFPL1	1.7337	-0.906568	2.40892	0.035219	0.20647	-3.73461	BRCA
SLC35B2	1.73314	-2.01888	1.90325	0.0841875	0.314192	-4.50889	BRCA
NUDT4	1.73042	0.332167	1.39494	0.191262	0.464742	-5.19462	BRCA
RSRC2	1.72991	-0.0950902	2.65366	0.0228854	0.170669	-3.34196	BRCA
MYH14	1.72931	-0.444661	1.38183	0.195141	0.469326	-5.21056	BRCA
KRT81	1.72919	-2.7092	0.539336	0.600678	0.805878	-5.97271	BRCA
KCTD1	1.72884	-0.104388	1.31962	0.214451	0.494851	-5.28476	BRCA
ACTL8	1.72681	-3.96768	0.606911	0.55782	0.777726	-5.92488	BRCA
RRP15	1.72648	-1.12984	1.42554	0.182465	0.455841	-5.15704	BRCA
TMEM237	1.72542	-0.0695948	1.51427	0.183111	0.455986	-4.927	BRCA
PRDM10	1.72287	-0.557132	2.73194	0.0199278	0.159243	-3.21503	BRCA
NEURL4	1.72227	-0.290022	2.07589	0.0627917	0.272246	-4.25214	BRCA
USP33	1.72099	1.078	1.54185	0.152095	0.420655	-5.00935	BRCA
CRTAP	1.72011	-0.200683	1.80419	0.0993385	0.338434	-4.65157	BRCA
MED17	1.7194	0.631748	2.14179	0.0560663	0.258777	-4.15179	BRCA
ARHGAP11A	1.71841	0.392733	0.904809	0.402068	0.663509	-5.55635	BRCA
ADAR	1.71799	-1.14287	2.56003	0.0269984	0.183681	-3.49304	BRCA
EPS8L2	1.71794	-0.618392	2.08369	0.0619578	0.270909	-4.24033	BRCA
UBE2L6	1.71743	-1.0262	1.46398	0.171899	0.445505	-5.10906	BRCA
MIGA2	1.71731	-0.596761	1.24049	0.287285	0.565861	-4.95598	BRCA
ZNF654	1.71681	-0.943608	1.97541	0.108587	0.354636	-4.39803	BRCA
KIAA1143	1.71652	0.0540662	1.62625	0.132904	0.393932	-4.89775	BRCA
PRKAB1	1.71567	0.555998	2.015	0.0696771	0.286645	-4.34377	BRCA
GSK3B	1.71428	-0.26935	2.56475	0.0267746	0.183564	-3.48545	BRCA
PHF6	1.71302	-1.00382	2.18905	0.0516703	0.248448	-4.07912	BRCA
STK32C	1.71238	-0.71393	1.23693	0.288461	0.566608	-4.95931	BRCA
GSE1	1.71195	-1.07805	2.69356	0.0213271	0.165634	-3.27732	BRCA
FNBP1L	1.71125	-0.719077	2.08238	0.0620969	0.271026	-4.24231	BRCA
ATAD2	1.70838	-1.10231	1.08464	0.301873	0.580587	-5.54217	BRCA
TMF1	1.70782	-0.91869	2.09613	0.0606486	0.269254	-4.22144	BRCA
TADA2B	1.70638	0.153028	1.95791	0.0767703	0.299629	-4.42864	BRCA
XRN2	1.70587	-0.532127	2.68926	0.02149	0.165819	-3.2843	BRCA
DDX31	1.70558	-0.260552	2.55546	0.027217	0.184201	-3.5004	BRCA
MTA2	1.70521	-0.38924	1.96622	0.0756982	0.297462	-4.41636	BRCA
UBR2	1.70498	-0.89673	2.61455	0.0245221	0.1758	-3.40517	BRCA
SRP14	1.7046	-0.141478	2.74459	0.019487	0.157149	-3.19448	BRCA
PCM1	1.70256	-1.01418	1.54092	0.15232	0.420926	-5.01057	BRCA
TACSTD2	1.70144	-1.33591	1.91044	0.0831754	0.31187	-4.49839	BRCA
FAM117B	1.70079	-0.0526843	1.74716	0.133626	0.394625	-4.65012	BRCA
ARHGEF7	1.6989	0.22354	2.53902	0.0280171	0.186569	-3.52681	BRCA
SMARCC1	1.69694	-1.59647	1.46933	0.170471	0.444101	-5.10231	BRCA
FLYWCH2	1.6965	-0.293088	2.08312	0.0620176	0.270909	-4.24118	BRCA
MRPS18A	1.696	-0.852423	1.78589	0.102396	0.344242	-4.67751	BRCA
KCMF1	1.69459	0.0159753	2.73735	0.0197379	0.158126	-3.20623	BRCA
SSU72	1.69374	-0.787978	1.58883	0.141133	0.405382	-4.94767	BRCA
LRIF1	1.69275	-0.445389	1.83908	0.0937375	0.32895	-4.60174	BRCA
TJP3	1.69224	-0.642059	1.88497	0.0868119	0.318974	-4.53549	BRCA
ALKBH5	1.69213	-0.251596	2.21599	0.0493146	0.242141	-4.03746	BRCA
AVL9	1.69136	-0.231305	2.25275	0.0462652	0.235582	-3.98035	BRCA
ADPRHL2	1.69113	0.227034	2.80585	0.0174857	0.150705	-3.0948	BRCA
EPCAM	1.69066	-1.94605	1.4433	0.177516	0.44972	-5.13497	BRCA
POLR3A	1.69058	-0.346539	2.45135	0.0326909	0.200048	-3.66711	BRCA
TSR1	1.6898	-0.511783	1.76353	0.106249	0.351068	-4.70902	BRCA
NUP35	1.68968	-0.225529	2.67036	0.0222197	0.168624	-3.31491	BRCA
ITGB5	1.68939	-0.799922	1.25177	0.237279	0.521012	-5.36292	BRCA
FGD3	1.68929	-1.82814	1.53738	0.153176	0.422821	-5.01517	BRCA
ATG2A	1.68777	0.0257106	2.36536	0.0380124	0.215009	-3.80361	BRCA
SCAF1	1.68729	-1.02736	1.54895	0.150393	0.41815	-5.00011	BRCA
YTHDF3	1.68693	-0.332368	2.13439	0.0567855	0.260467	-4.16311	BRCA
DIDO1	1.68643	-0.446912	2.64518	0.0232307	0.171444	-3.35567	BRCA
BCL3	1.68117	-1.28378	1.33892	0.211067	0.489293	-5.25439	BRCA
ZC3H11A	1.68057	-0.477186	2.08612	0.0616996	0.270909	-4.23664	BRCA
YEATS4	1.68018	-0.0403541	2.40661	0.035362	0.207023	-3.73828	BRCA
RERE	1.6799	-0.374361	2.56339	0.0268389	0.183611	-3.48764	BRCA
EDIL3	1.67785	-0.653143	0.930052	0.372815	0.639323	-5.68963	BRCA
MYO1F	1.67724	0.158993	1.72715	0.1128	0.361813	-4.75986	BRCA
WNK2	1.67641	-0.800985	1.52855	0.155331	0.425561	-5.02662	BRCA
POLR1E	1.67225	-0.78214	1.58431	0.142158	0.406355	-4.95366	BRCA
ACIN1	1.67187	-0.753445	2.75532	0.0191206	0.155878	-3.17703	BRCA
RCC1	1.67182	-0.370957	2.42004	0.0345388	0.205089	-3.71695	BRCA
MSH3	1.67148	-0.0171775	1.64384	0.129184	0.388829	-4.87404	BRCA
ISLR	1.67087	0.304671	1.29325	0.223099	0.506282	-5.31549	BRCA
GALNT1	1.67078	-0.644358	1.78577	0.102417	0.344242	-4.67768	BRCA
TNRC6B	1.67005	-0.501534	2.28215	0.0439571	0.22847	-3.93444	BRCA
BBX	1.66997	-0.00702708	1.66779	0.124269	0.379962	-4.84154	BRCA
TMEM9B	1.66831	0.512954	0.966345	0.372934	0.639325	-5.50193	BRCA
GTF3C5	1.66764	-0.213538	2.25962	0.0457151	0.233618	-3.96962	BRCA
THOC1	1.66735	-0.401766	2.63045	0.023843	0.173111	-3.37949	BRCA
SNX29	1.66681	0.356697	2.71108	0.0206767	0.162784	-3.2489	BRCA
CYTH1	1.66649	-0.389125	1.79094	0.101545	0.342935	-4.67037	BRCA
APBA1	1.66648	0.333282	1.20377	0.299646	0.577477	-4.99015	BRCA
ABRAXAS2	1.66292	0.242098	2.41826	0.0346466	0.205089	-3.71978	BRCA
ERO1A	1.66027	-1.07136	1.23086	0.244699	0.529156	-5.3864	BRCA
PDLIM4	1.66025	0.281771	1.44386	0.17736	0.449559	-5.13427	BRCA
DERL1	1.66002	-1.35501	1.3088	0.217964	0.500021	-5.29742	BRCA
SMC6	1.65964	-0.368454	2.17157	0.0532568	0.252481	-4.10607	BRCA
INTS3	1.65934	-0.322838	2.45875	0.0322686	0.199029	-3.65531	BRCA
BLNK	1.65685	0.233297	2.09299	0.0609769	0.270009	-4.22622	BRCA
TMEM63A	1.65622	-0.147557	1.62055	0.13413	0.39479	-4.9054	BRCA
TIMM44	1.65528	0.0417631	1.86899	0.0891684	0.323848	-4.55865	BRCA
FAF2	1.65406	-0.92648	2.15176	0.0551097	0.257161	-4.1365	BRCA
MYOM2	1.65366	2.15022	1.19451	0.302843	0.581403	-4.99871	BRCA
ATPIF1	1.65299	-0.555035	1.30532	0.219105	0.501653	-5.30148	BRCA
CXorf56	1.65083	-0.603051	2.27283	0.0446763	0.230514	-3.94901	BRCA
MED6	1.64875	-0.500433	1.82386	0.0961454	0.332998	-4.62354	BRCA
RFC1	1.6486	-0.0198894	1.6141	0.135529	0.396649	-4.91404	BRCA
KDM3B	1.64712	-0.464558	2.67046	0.0222161	0.168624	-3.31477	BRCA
TUBG1	1.64697	-0.0607877	2.0936	0.0609127	0.269865	-4.22529	BRCA
LPCAT3	1.64563	-1.62655	1.04515	0.338096	0.61193	-5.42864	BRCA
NPNT	1.64555	-1.76871	0.654508	0.538194	0.765873	-5.74875	BRCA
FAM83F	1.64475	-1.66615	1.09414	0.29787	0.575878	-5.53251	BRCA
SPARCL1	1.6413	1.2011	1.19109	0.259322	0.541623	-5.43024	BRCA
CYB5R2	1.64004	0.541922	1.21514	0.250399	0.532963	-5.40386	BRCA
NMRAL1	1.63966	0.316103	2.04089	0.0666669	0.28035	-4.30494	BRCA
CCDC88B	1.63911	0.372292	1.68108	0.121614	0.375687	-4.82339	BRCA
IKBKB	1.6385	-0.697881	2.65664	0.0227653	0.170071	-3.33714	BRCA
ZCCHC24	1.63819	0.696557	1.10066	0.295148	0.573485	-5.52585	BRCA
SVIL	1.63303	0.291814	1.88357	0.0870174	0.319301	-4.53753	BRCA
SH3TC1	1.63281	-0.326962	1.93667	0.103272	0.345618	-4.41783	BRCA
REEP4	1.63252	-0.724695	1.34065	0.230821	0.513771	-5.12354	BRCA
SFXN3	1.63125	0.372962	1.60221	0.13814	0.401057	-4.92989	BRCA
FNDC1	1.63053	0.359812	0.881741	0.397257	0.661002	-5.73182	BRCA
MEF2D	1.63016	-0.0505965	2.56444	0.0267895	0.183564	-3.48595	BRCA
TFEB	1.62931	0.522201	2.08678	0.0616296	0.270905	-4.23564	BRCA
SMIM20	1.62824	1.6132	1.55623	0.148663	0.415341	-4.99059	BRCA
MRM3	1.62815	-0.0608276	2.20077	0.0506322	0.245078	-4.06101	BRCA
BCLAF1	1.62805	-0.820277	1.84929	0.0921542	0.327739	-4.58707	BRCA
JUP	1.62629	-0.731435	2.1341	0.0568137	0.260467	-4.16355	BRCA
EPN2	1.62598	0.19108	1.6297	0.132168	0.393503	-4.89311	BRCA
FBXO18	1.62461	-0.583671	1.35816	0.225535	0.508883	-5.1042	BRCA
NRDE2	1.62451	-0.598567	1.71459	0.121644	0.375687	-4.66608	BRCA
IFI44L	1.62443	-0.405657	0.716697	0.490423	0.732498	-5.71739	BRCA
ARHGAP12	1.62246	0.102598	2.64532	0.0232252	0.171444	-3.35545	BRCA
R3HDM2	1.62013	0.240268	2.11093	0.0591255	0.265675	-4.19893	BRCA
PKMYT1	1.61996	-0.844257	1.92349	0.105138	0.348736	-4.43411	BRCA
TPMT	1.6196	-0.600055	1.86062	0.0904271	0.326472	-4.57075	BRCA
FCHO2	1.61859	0.0720979	2.65841	0.022694	0.170071	-3.33427	BRCA
KTN1	1.618	-0.778912	1.80237	0.0996384	0.338914	-4.65415	BRCA
FOXRED1	1.61625	-0.616517	1.74839	0.108932	0.355215	-4.73024	BRCA
TP53BP1	1.61545	-0.911722	1.92808	0.0807389	0.30741	-4.47256	BRCA
COMMD7	1.61355	0.214795	2.06523	0.0639483	0.274469	-4.26825	BRCA
LDLRAP1	1.61323	0.118303	1.52826	0.155403	0.425561	-5.02699	BRCA
PSTPIP2	1.61233	0.0273342	2.69707	0.0211953	0.165379	-3.27163	BRCA
SIN3A	1.61145	-0.392169	2.23344	0.0478433	0.239469	-4.01038	BRCA
CLUH	1.61107	-0.280133	1.98319	0.0735501	0.293009	-4.39119	BRCA
CNOT4	1.61088	-0.407033	2.55353	0.0273097	0.184459	-3.5035	BRCA
MEPCE	1.61058	-0.701418	2.75665	0.0190757	0.155878	-3.17487	BRCA
COL5A3	1.61055	0.50018	1.05067	0.316517	0.594013	-5.57614	BRCA
AGTRAP	1.61017	-0.224613	1.92733	0.0808424	0.30741	-4.47367	BRCA
MRPL58	1.61015	-0.348328	1.97364	0.0747514	0.296067	-4.40536	BRCA
DMAC1	1.6101	1.09343	1.16305	0.313949	0.592057	-5.0276	BRCA
PPP1R8	1.6087	-0.158501	2.53532	0.0282004	0.186921	-3.53275	BRCA
ATRX	1.60729	-0.509799	2.64563	0.0232124	0.171444	-3.35495	BRCA
RXRB	1.60721	-0.615735	1.92138	0.0816564	0.308725	-4.48238	BRCA
PPP1R3D	1.606	-2.63437	2.27899	0.0441999	0.229034	-3.93939	BRCA
COL8A1	1.60547	-0.199394	1.11455	0.289406	0.567859	-5.51154	BRCA
MRVI1	1.6052	0.273627	1.14986	0.275208	0.556247	-5.47455	BRCA
MED18	1.60469	0.447925	2.15785	0.0545338	0.255991	-4.12716	BRCA
PHF3	1.60315	-0.694457	1.68263	0.121307	0.375463	-4.82126	BRCA
MICU1	1.60034	-0.0254269	2.34162	0.0396241	0.218035	-3.84107	BRCA
CNKSR3	1.59965	-0.716876	1.31858	0.214787	0.495013	-5.28599	BRCA
WASL	1.59644	-0.0576645	2.09234	0.0610441	0.270166	-4.2272	BRCA
NOSIP	1.59599	-0.709728	2.28951	0.0433968	0.22736	-3.92292	BRCA
MYBBP1A	1.59536	-0.83047	1.53373	0.154064	0.423763	-5.01991	BRCA
RASSF4	1.59488	-0.335326	0.866473	0.421086	0.678	-5.58892	BRCA
BAZ1B	1.59305	-0.759346	1.63498	0.131047	0.392224	-4.88601	BRCA
SZRD1	1.59234	-0.183408	2.70678	0.0208346	0.16323	-3.25588	BRCA
ZMYM2	1.59226	-0.437711	2.04945	0.0656985	0.278614	-4.29206	BRCA
AUP1	1.59205	-2.05738	1.32073	0.214092	0.49429	-5.28346	BRCA
TLE3	1.59126	-1.33455	2.04988	0.0656504	0.278614	-4.29141	BRCA
VARS2	1.59037	-0.236243	1.93615	0.0796471	0.305403	-4.46071	BRCA
RPP30	1.58965	-0.56678	2.23971	0.0473257	0.238474	-4.00064	BRCA
LDB1	1.58956	-0.289904	2.17988	0.052497	0.250228	-4.09327	BRCA
GMIP	1.58941	0.117378	2.15939	0.0543887	0.255714	-4.12479	BRCA
HLA-DPB1	1.589	0.0703758	1.69005	0.119851	0.372578	-4.81109	BRCA
FAM210B	1.58782	-1.48704	1.30339	0.219741	0.50224	-5.30373	BRCA
ELMO3	1.58778	-1.18488	1.63021	0.132058	0.393366	-4.89242	BRCA
FARP1	1.58756	-0.738104	1.53983	0.152583	0.421321	-5.01199	BRCA
FAM208A	1.58673	-0.401848	2.37083	0.0376501	0.213845	-3.79496	BRCA
SPART	1.58593	0.493518	1.6992	0.118075	0.36937	-4.79851	BRCA
NFKBIE	1.58503	0.121853	1.99266	0.0723767	0.291009	-4.37711	BRCA
PALLD	1.58307	-0.17567	1.65218	0.127453	0.384842	-4.86275	BRCA
ALKBH3	1.58248	0.306203	1.62799	0.132532	0.393729	-4.89541	BRCA
SUPT6H	1.58242	-0.619729	2.29739	0.0428053	0.225536	-3.91059	BRCA
KRT17	1.58232	-1.73828	0.584728	0.570832	0.786451	-5.94693	BRCA
NOB1	1.5823	-0.494797	2.20902	0.0499136	0.243819	-4.04825	BRCA
HELLS	1.58214	-1.12031	1.30208	0.220173	0.502623	-5.30525	BRCA
OVCA2	1.58182	-0.173326	2.22332	0.0486914	0.240886	-4.0261	BRCA
CDAN1	1.58128	-0.0935327	1.91623	0.106182	0.351068	-4.44308	BRCA
CC2D1A	1.58091	-0.0589334	2.49124	0.0304765	0.193146	-3.6034	BRCA
GPX8	1.57754	-0.395851	1.24074	0.24117	0.525186	-5.37534	BRCA
DNAJC8	1.57633	-0.258023	2.40471	0.0354799	0.207347	-3.74129	BRCA
SLC4A1AP	1.57627	-0.404468	1.54056	0.152407	0.420972	-5.01104	BRCA
ADSS	1.57451	-0.379662	2.64782	0.0231229	0.171391	-3.35141	BRCA
PRRC2C	1.57371	-0.705548	2.24148	0.0471801	0.238248	-3.99789	BRCA
VPS72	1.57284	-0.574699	1.96415	0.0759637	0.2981	-4.41942	BRCA
ZNF451	1.57243	-0.383656	2.87632	0.0154363	0.143488	-2.9799	BRCA
QTRT2	1.57076	-0.608121	2.66894	0.0222756	0.16863	-3.31722	BRCA
HAT1	1.5707	-1.03329	1.64331	0.129296	0.388981	-4.87477	BRCA
DOCK4	1.56956	-0.0400789	2.2667	0.0451553	0.23215	-3.95858	BRCA
EFNB2	1.56896	-0.0115243	1.35081	0.204578	0.482347	-5.24785	BRCA
SPAG7	1.56886	0.0632607	2.46284	0.0320377	0.198466	-3.64879	BRCA
APCS	1.56874	0.789392	0.637539	0.537153	0.765819	-5.9145	BRCA
RBMX2	1.56832	-1.01334	1.63713	0.130593	0.391551	-4.88311	BRCA
LRRC1	1.56824	-0.566267	2.08923	0.0613714	0.270631	-4.23192	BRCA
EIF4E2	1.56806	-0.62263	2.28515	0.0437277	0.228251	-3.92974	BRCA
MUC1	1.56527	-1.68273	1.70951	0.116105	0.36709	-4.78429	BRCA
PUM2	1.56509	-0.20232	2.52709	0.0286124	0.187678	-3.54597	BRCA
DIS3L2	1.56404	-0.080235	2.55059	0.0274517	0.184833	-3.50823	BRCA
PRIM1	1.56399	-0.185124	1.17794	0.285497	0.564102	-5.29694	BRCA
THY1	1.56396	-0.104442	1.78847	0.10196	0.343521	-4.67386	BRCA
REM1	1.56231	0.694422	1.12852	0.32658	0.60344	-5.05897	BRCA
CKAP5	1.5622	-0.364307	2.66912	0.0222687	0.16863	-3.31693	BRCA
TRIM22	1.56174	-0.202191	1.34514	0.206346	0.485014	-5.25461	BRCA
DDX23	1.56127	-0.170198	2.35755	0.0385353	0.216097	-3.81594	BRCA
VPS37C	1.56038	0.401944	1.59732	0.139227	0.402705	-4.9364	BRCA
ERBIN	1.55929	-0.510036	2.39322	0.0362023	0.210067	-3.75952	BRCA
CAPN15	1.55897	0.146421	1.28555	0.248192	0.531213	-5.18358	BRCA
NOL11	1.55647	-0.768142	1.63672	0.130678	0.391666	-4.88365	BRCA
TRAPPC5	1.55623	0.46235	2.29696	0.042837	0.225536	-3.91125	BRCA
FCF1	1.55584	-0.475862	1.27587	0.251359	0.534311	-5.19399	BRCA
DDR1	1.55419	-0.206811	2.47851	0.0311667	0.194769	-3.62376	BRCA
MTO1	1.55384	-0.726329	1.8231	0.120519	0.373972	-4.55758	BRCA
ZC3H6	1.5524	-0.0460282	1.05916	0.312807	0.591244	-5.56773	BRCA
SP1	1.55174	-0.302641	1.96006	0.0764912	0.298983	-4.42546	BRCA
ZBTB14	1.55107	-0.0808184	1.59985	0.138664	0.402127	-4.93304	BRCA
DDX46	1.55029	-0.464159	2.48113	0.0310237	0.194769	-3.61958	BRCA
PCIF1	1.5494	0.773144	2.03401	0.0674548	0.282687	-4.31528	BRCA
CCDC51	1.54909	0.248022	1.55291	0.149449	0.416699	-4.99493	BRCA
PNO1	1.54907	-0.204165	1.52043	0.157335	0.4282	-5.0371	BRCA
SAMD9L	1.54863	-0.0281343	1.23082	0.244713	0.529156	-5.38645	BRCA
PYCR2	1.54805	-1.2023	2.05221	0.0653891	0.27841	-4.2879	BRCA
ABL2	1.54787	-0.800948	1.58894	0.141109	0.405382	-4.94753	BRCA
DHX15	1.54747	-0.202223	2.58904	0.0256517	0.178786	-3.44633	BRCA
PSPC1	1.54702	-0.47829	2.31757	0.0413243	0.223366	-3.87892	BRCA
ABHD3	1.54588	-0.503082	1.11666	0.331031	0.606796	-5.06967	BRCA
CDH11	1.54583	0.269514	1.32158	0.236704	0.520097	-5.14446	BRCA
PNPLA8	1.54513	-0.604533	1.48398	0.166612	0.439827	-5.08376	BRCA
ZC3H13	1.54512	-0.3979	2.36392	0.0381081	0.215073	-3.80588	BRCA
GON7	1.54327	-0.260106	2.45069	0.0327288	0.200048	-3.66816	BRCA
CTTNBP2NL	1.54287	0.0452965	2.04696	0.0659786	0.278692	-4.29581	BRCA
AKAP8L	1.54212	-0.842491	1.72898	0.112461	0.361569	-4.75731	BRCA
RPF2	1.54178	-0.607393	1.80728	0.0988305	0.337697	-4.64718	BRCA
TSSC4	1.54104	0.576612	2.11533	0.0586796	0.265194	-4.19222	BRCA
FAM169A	1.53982	-2.12405	1.11228	0.332686	0.608413	-5.0736	BRCA
NAA15	1.5398	-0.715394	2.32256	0.0409659	0.222713	-3.87107	BRCA
TIAL1	1.53959	-0.542008	2.10938	0.0592835	0.266104	-4.20129	BRCA
GIMAP6	1.53958	0.488389	1.70304	0.117339	0.369192	-4.79323	BRCA
STAU1	1.53849	-0.48778	1.63785	0.130442	0.391405	-4.88214	BRCA
NOL9	1.53842	-0.284831	1.93864	0.0793139	0.304949	-4.45706	BRCA
ATF7	1.53713	-0.334271	2.08434	0.061888	0.270909	-4.23933	BRCA
BCCIP	1.5357	-0.325355	2.15167	0.0551188	0.257161	-4.13665	BRCA
PDS5A	1.53557	-0.714366	1.61783	0.134718	0.395836	-4.90904	BRCA
PDLIM2	1.53421	0.749593	2.24012	0.0472918	0.238474	-4	BRCA
SAP30L	1.5341	1.04409	2.20403	0.0503473	0.244815	-4.05598	BRCA
DNTTIP1	1.53266	-0.230169	1.97106	0.0750797	0.296353	-4.40919	BRCA
LRRC17	1.53254	0.433865	0.612226	0.553153	0.775378	-5.93037	BRCA
MRPL52	1.53173	-0.511294	2.1457	0.0556887	0.258275	-4.14579	BRCA
CACUL1	1.53012	0.145606	2.42848	0.0340311	0.203852	-3.70354	BRCA
PUM1	1.52961	-0.036952	2.45053	0.0327382	0.200048	-3.66842	BRCA
PHF14	1.52948	-0.137387	2.3107	0.0418225	0.224179	-3.8897	BRCA
THUMPD1	1.52884	-0.111974	2.11624	0.0585883	0.265194	-4.19084	BRCA
CD55	1.52859	-0.00827061	1.42717	0.182005	0.455092	-5.15502	BRCA
SYTL1	1.52852	-0.674216	1.4496	0.175787	0.448177	-5.12709	BRCA
TIGAR	1.52741	-0.249849	1.97143	0.0750328	0.296353	-4.40864	BRCA
PTMA	1.5272	-1.87113	1.32273	0.213449	0.492939	-5.28111	BRCA
TMEM119	1.52458	0.0945157	1.24154	0.240887	0.525118	-5.37445	BRCA
MARCKS	1.52347	-0.368827	1.60682	0.137123	0.399739	-4.92376	BRCA
YTHDC1	1.52303	-0.44706	2.1803	0.0524588	0.250228	-4.09262	BRCA
ELMO2	1.52287	0.422658	2.36407	0.0380984	0.215073	-3.80565	BRCA
DGKA	1.52192	0.597181	1.79819	0.100333	0.34046	-4.6601	BRCA
HNRNPF	1.5207	-1.00257	1.95859	0.0766827	0.299424	-4.42764	BRCA
NELFB	1.5202	-0.54026	1.70537	0.116893	0.368354	-4.79001	BRCA
EPHB3	1.51993	-0.356618	0.798755	0.445642	0.69841	-5.65478	BRCA
NDUFB6	1.51908	-0.823631	1.99919	0.0715776	0.289709	-4.36738	BRCA
GABPB1	1.51874	-0.663921	1.19745	0.256937	0.540157	-5.4233	BRCA
CYBA	1.5182	-1.37004	0.955735	0.360263	0.62972	-5.66643	BRCA
SMARCD2	1.518	-0.221996	2.7395	0.0196632	0.158025	-3.20275	BRCA
STAG2	1.51785	-0.351307	1.7404	0.110374	0.357728	-4.74141	BRCA
GTF3C3	1.51752	0.00285668	2.08746	0.061558	0.270905	-4.23461	BRCA
SF3B6	1.51718	-0.601021	2.19574	0.0510753	0.246387	-4.06879	BRCA
ST5	1.51652	-0.188272	1.94386	0.0848254	0.315468	-4.35734	BRCA
ADAMTSL2	1.51562	0.422781	1.18286	0.262435	0.543799	-5.43919	BRCA
MOB3A	1.51291	-0.23017	1.81766	0.0971407	0.333993	-4.63238	BRCA
AMZ2	1.51276	-0.227924	1.4171	0.187701	0.460421	-5.16065	BRCA
JTB	1.51271	-1.69248	1.40882	0.187228	0.460005	-5.17764	BRCA
USP1	1.51257	0.502999	0.964927	0.357974	0.628224	-5.64874	BRCA
IFIT5	1.51252	-0.0184351	1.83492	0.0943897	0.330418	-4.6077	BRCA
COX7B	1.51187	0.313085	1.16299	0.27007	0.551264	-5.46058	BRCA
SYDE2	1.51072	0.267765	1.77983	0.109879	0.356804	-4.68967	BRCA
SAFB2	1.50917	-0.443161	2.57432	0.0263267	0.181707	-3.47005	BRCA
KIF13B	1.50514	-0.10664	1.02446	0.328179	0.60419	-5.60176	BRCA
SLU7	1.50302	0.104917	1.89077	0.0859722	0.31797	-4.52707	BRCA
PLEKHM2	1.50212	0.397241	2.50613	0.0296883	0.190356	-3.57957	BRCA
VANGL1	1.50174	-2.80062	1.77544	0.104181	0.347674	-4.69227	BRCA
SENP8	1.49965	1.25996	1.23934	0.241669	0.525496	-5.37692	BRCA
UBE4B	1.49955	-0.00354627	2.39108	0.0363381	0.210263	-3.76291	BRCA
ZNF830	1.49925	0.153322	1.16602	0.268894	0.550181	-5.45733	BRCA
FOXJ3	1.49896	-0.522232	1.62036	0.158697	0.430396	-4.8024	BRCA
VPS53	1.49807	0.103849	2.39213	0.0362712	0.210181	-3.76125	BRCA
MAP2K7	1.49785	0.255651	2.54895	0.0275312	0.185088	-3.51086	BRCA
THOC5	1.49765	-0.281035	2.29201	0.0432087	0.226846	-3.91902	BRCA
ELAC2	1.49759	0.17519	2.16267	0.0540816	0.254734	-4.11975	BRCA
HK1	1.49552	-0.842878	1.75436	0.107867	0.353095	-4.72189	BRCA
DBH	1.49526	3.28411	1.08009	0.3451	0.617683	-5.10231	BRCA
MINDY2	1.495	-0.28814	1.6623	0.128313	0.386616	-4.84593	BRCA
NKTR	1.49357	-0.375018	1.74432	0.109664	0.356648	-4.73593	BRCA
SH3BP5L	1.49309	-0.357374	2.12763	0.0574503	0.262296	-4.17344	BRCA
RREB1	1.49256	-0.0757137	2.0377	0.0670311	0.281465	-4.30974	BRCA
SNRNP200	1.49223	-0.648934	2.1797	0.0525134	0.250228	-4.09355	BRCA
BAG4	1.49202	-0.684044	1.18105	0.263125	0.544916	-5.44115	BRCA
TMED2	1.49115	-2.08611	1.91715	0.0822415	0.310234	-4.48859	BRCA
SNRPA	1.48994	-1.03774	1.87558	0.0881903	0.32208	-4.54912	BRCA
OGFOD2	1.48951	0.144697	2.16892	0.0535007	0.253188	-4.11014	BRCA
CDC73	1.48886	-0.875606	1.78633	0.102322	0.344242	-4.67689	BRCA
CALML5	1.48835	-2.7737	0.818113	0.431103	0.685419	-5.78443	BRCA
KLK6	1.48831	-2.30423	0.705491	0.495549	0.735769	-5.86898	BRCA
PRR14L	1.48714	-1.56939	1.98135	0.0737804	0.293469	-4.39392	BRCA
NCOA4	1.48593	-0.550719	1.17515	0.265377	0.546482	-5.44752	BRCA
GLE1	1.48438	-0.166206	2.32595	0.0407242	0.222094	-3.86575	BRCA
IFI35	1.48337	0.0905299	1.18685	0.260922	0.542207	-5.43486	BRCA
KIF11	1.48278	-1.93601	0.876049	0.400208	0.662686	-5.73667	BRCA
KIAA1161	1.48254	-2.01427	1.47825	0.168111	0.442428	-5.09103	BRCA
NELFE	1.47969	-0.302148	2.06788	0.0636588	0.274084	-4.26425	BRCA
SAMSN1	1.47854	-0.525297	1.57672	0.14389	0.409031	-4.96368	BRCA
MYH7	1.47813	2.11329	1.655	0.162291	0.433571	-4.76983	BRCA
HSF1	1.47733	-0.613744	1.46869	0.170639	0.444403	-5.10311	BRCA
RTF1	1.4772	-0.296446	2.18208	0.0522975	0.250019	-4.08988	BRCA
SPECC1	1.47603	0.154308	1.36889	0.199034	0.474259	-5.22619	BRCA
ZKSCAN4	1.47531	-0.391617	1.19548	0.279098	0.558851	-5.27883	BRCA
PYCR1	1.4746	-1.64203	2.14523	0.0557343	0.258275	-4.14652	BRCA
CFDP1	1.4744	-0.775726	1.72989	0.112294	0.361343	-4.75605	BRCA
INTS14	1.47438	-0.835706	2.26036	0.0456568	0.233601	-3.96848	BRCA
COL3A1	1.47373	0.28698	1.14072	0.278832	0.558582	-5.48422	BRCA
MAX	1.47351	-0.272602	1.94419	0.0785726	0.303467	-4.44888	BRCA
OGFR	1.4727	-0.524611	1.55723	0.148427	0.415341	-4.98928	BRCA
SLC25A5	1.47121	-1.03626	1.95454	0.0772095	0.30093	-4.43362	BRCA
ASPSCR1	1.47063	-0.284874	2.43063	0.0339025	0.203367	-3.70011	BRCA
RFC5	1.47042	-0.494209	1.99513	0.0720737	0.290458	-4.37343	BRCA
CUL4A	1.46815	-0.309041	1.97267	0.0748747	0.296133	-4.4068	BRCA
ZNF8	1.46782	-0.348065	1.06027	0.352954	0.625164	-5.1198	BRCA
CARMIL1	1.4667	0.149815	1.25947	0.234592	0.517913	-5.3542	BRCA
AAK1	1.46669	0.131315	2.51882	0.029032	0.188763	-3.55922	BRCA
MOB3C	1.46299	0.68677	1.05678	0.354353	0.62612	-5.12286	BRCA
MORF4L1	1.46243	-0.302664	1.64985	0.127935	0.38588	-4.86591	BRCA
RSF1	1.46226	-0.796997	1.33207	0.210464	0.489067	-5.2701	BRCA
CGN	1.46203	-1.27773	0.822695	0.428603	0.683391	-5.78076	BRCA
RNF113A	1.46148	-0.0342522	2.52084	0.0289289	0.188533	-3.55598	BRCA
PRR12	1.46116	-0.563264	1.77301	0.1046	0.347877	-4.69569	BRCA
NSMCE1	1.46045	0.133781	2.32266	0.0409583	0.222713	-3.87091	BRCA
SHTN1	1.46011	-0.665107	1.80081	0.0998966	0.339386	-4.65637	BRCA
HPS5	1.45974	-0.0322024	1.83783	0.118128	0.36937	-4.53953	BRCA
SH3GL1	1.45912	0.51901	2.11467	0.0587464	0.265194	-4.19323	BRCA
HDAC3	1.45864	-0.228173	2.4195	0.0345716	0.205089	-3.71781	BRCA
EXOSC9	1.45802	-0.711032	1.98926	0.0727954	0.291867	-4.38216	BRCA
MMP2	1.45764	0.844975	1.38023	0.195618	0.469973	-5.21249	BRCA
FOXP1	1.45699	0.334893	1.7805	0.103313	0.345621	-4.68513	BRCA
TMED8	1.45684	-0.439811	1.98855	0.0728835	0.292082	-4.38322	BRCA
CHEK2	1.45632	-2.31582	1.21799	0.249357	0.532178	-5.40071	BRCA
CREBBP	1.45443	-0.667102	1.46502	0.171619	0.445221	-5.10774	BRCA
STX3	1.45394	-0.464923	2.03003	0.0679143	0.28371	-4.32125	BRCA
CUL7	1.45257	0.118212	2.28281	0.0439069	0.22847	-3.93341	BRCA
SPRYD7	1.45129	-0.137906	1.29363	0.222972	0.506233	-5.31505	BRCA
NTN4	1.45064	-0.424964	0.759529	0.463912	0.713788	-5.8298	BRCA
NHS	1.45012	0.0839862	1.04749	0.358105	0.628224	-5.131	BRCA
AHSA1	1.44925	-0.514114	2.17299	0.0531258	0.252481	-4.10388	BRCA
PREX1	1.44899	-1.52438	0.866087	0.40541	0.66593	-5.74508	BRCA
CHMP2B	1.44898	-0.217166	1.75578	0.107616	0.35268	-4.71991	BRCA
NAT10	1.44873	-0.518026	1.27755	0.228383	0.510954	-5.33357	BRCA
NEK6	1.44803	0.513278	1.72438	0.113312	0.362699	-4.76369	BRCA
PIP5K1C	1.44618	0.111745	1.98713	0.0730592	0.292416	-4.38533	BRCA
RNMT	1.44582	-0.143434	2.22217	0.0487888	0.241072	-4.02788	BRCA
ZNF672	1.44413	-0.260195	1.04316	0.359865	0.62972	-5.13477	BRCA
COMMD3-BMI1	1.44377	-0.0325261	1.72361	0.113456	0.362919	-4.76477	BRCA
MOCOS	1.44223	-1.24598	1.10875	0.291792	0.570598	-5.51753	BRCA
MISP	1.4389	-0.793368	0.789431	0.44697	0.699377	-5.80702	BRCA
CDYL	1.43719	-0.746078	1.39901	0.190074	0.46344	-5.18966	BRCA
TRMT1L	1.43701	-0.116321	2.04977	0.0656622	0.278614	-4.29157	BRCA
NOL10	1.43677	-0.37252	1.38862	0.193124	0.467406	-5.20232	BRCA
SCRIB	1.43597	-0.545476	2.29503	0.0429812	0.226016	-3.91427	BRCA
APOO	1.4353	-0.0529782	1.90792	0.0835287	0.312554	-4.50207	BRCA
MAPK7	1.43494	0.231433	1.32728	0.211989	0.49098	-5.27575	BRCA
NUDC	1.43406	-0.531645	2.19699	0.0509655	0.245997	-4.06687	BRCA
DNMT3A	1.4322	-0.815564	0.918868	0.378376	0.643897	-5.69957	BRCA
IFT57	1.43185	-0.093365	1.46669	0.171173	0.445041	-5.10564	BRCA
ZMIZ2	1.43169	-0.268917	2.03973	0.0667992	0.280767	-4.30669	BRCA
RPAP2	1.43167	-1.33314	2.13388	0.0568359	0.260467	-4.1639	BRCA
GAS1	1.43098	1.29123	1.03366	0.363755	0.632867	-5.14304	BRCA
FZD1	1.43082	-1.55269	1.00016	0.339276	0.612502	-5.62506	BRCA
GPD2	1.4306	-0.64907	1.55669	0.148555	0.415341	-4.98999	BRCA
ZNFX1	1.43008	-0.309942	1.99618	0.0719442	0.290253	-4.37186	BRCA
GPATCH11	1.42742	-0.428725	1.40988	0.186923	0.459738	-5.17634	BRCA
TRIM26	1.42386	-0.0227878	1.70689	0.116603	0.368121	-4.78792	BRCA
C7orf50	1.42241	-0.477054	1.61198	0.13599	0.397525	-4.91686	BRCA
IMP3	1.42194	-0.550964	1.76126	0.106648	0.351093	-4.71222	BRCA
TJAP1	1.42151	-0.149256	2.47666	0.0312686	0.19512	-3.62672	BRCA
SNX7	1.42098	0.201087	2.0694	0.0634936	0.273897	-4.26196	BRCA
SMAP2	1.42036	0.14477	2.47159	0.0315486	0.19629	-3.63482	BRCA
PFKFB2	1.41997	-0.420267	1.89236	0.0857429	0.317495	-4.52476	BRCA
SETDB2-PHF11	1.41942	0.151285	2.02986	0.0679343	0.28371	-4.32151	BRCA
RNF31	1.41811	0.0831877	2.21336	0.04954	0.242689	-4.04154	BRCA
RIF1	1.41756	-0.722345	1.17717	0.264602	0.545986	-5.44534	BRCA
SART1	1.41622	-0.368817	2.21224	0.0496361	0.242881	-4.04327	BRCA
RIOK1	1.41607	-0.948478	1.21041	0.252132	0.535287	-5.40908	BRCA
RHBDF1	1.41547	-0.247679	1.40624	0.187973	0.460751	-5.18081	BRCA
RBCK1	1.41543	0.192309	1.82614	0.0957812	0.332426	-4.62028	BRCA
DUS3L	1.41179	-0.105178	2.18511	0.0520237	0.24899	-4.0852	BRCA
DDX24	1.41172	-0.210178	1.87101	0.0888673	0.323582	-4.55573	BRCA
SNW1	1.41154	-0.149396	2.45036	0.0327478	0.200048	-3.66869	BRCA
MRPL30	1.4103	-0.0811791	1.87357	0.0884883	0.322753	-4.55203	BRCA
CCDC43	1.40923	-0.193858	2.11334	0.0588813	0.265194	-4.19526	BRCA
POGK	1.40855	-0.382954	2.15004	0.0552735	0.257742	-4.13914	BRCA
LCP2	1.40702	0.0059385	1.42965	0.181309	0.454685	-5.15195	BRCA
POLR3C	1.40667	0.205919	1.78644	0.102305	0.344242	-4.67674	BRCA
PLEKHS1	1.40629	-0.980598	0.747752	0.470695	0.71967	-5.83856	BRCA
LPCAT2	1.40458	-0.045337	1.24825	0.260602	0.542042	-5.22347	BRCA
YY1	1.40392	-0.347494	1.98545	0.0732686	0.292416	-4.38783	BRCA
KIN	1.40292	-0.411314	0.946312	0.382231	0.647998	-5.51993	BRCA
MSI1	1.40215	-0.744942	0.995899	0.341248	0.61452	-5.62909	BRCA
SCAF8	1.402	-0.366432	2.04849	0.0658067	0.278692	-4.29351	BRCA
WDR3	1.40179	-0.0726872	1.41435	0.209313	0.487349	-5.04138	BRCA
LTBR	1.40102	-1.10909	1.59781	0.16361	0.435754	-4.82912	BRCA
ETV3	1.3991	-0.284207	1.11408	0.309859	0.58838	-5.36149	BRCA
CDC37L1	1.39766	-0.251976	2.0516	0.0654576	0.27849	-4.28882	BRCA
LZTS2	1.39738	-0.432231	2.14263	0.0559849	0.258653	-4.1505	BRCA
ABHD12	1.39731	-1.30923	1.76987	0.105145	0.348736	-4.70012	BRCA
CPSF4	1.39449	-0.512122	2.20233	0.0504955	0.24505	-4.0586	BRCA
SNRNP70	1.3943	-0.724184	1.89752	0.0850024	0.31585	-4.51724	BRCA
THEMIS2	1.39412	-0.322409	1.11844	0.287817	0.56594	-5.50751	BRCA
INTS10	1.39314	0.286526	1.61751	0.159311	0.431237	-4.80579	BRCA
PPHLN1	1.39313	-0.618183	2.00843	0.0704615	0.287178	-4.3536	BRCA
API5	1.39184	-0.487736	2.02688	0.0682803	0.284349	-4.32598	BRCA
TRIM33	1.39172	-0.327022	1.80502	0.0992029	0.338377	-4.6504	BRCA
SPEN	1.39089	0.0158287	2.36339	0.038144	0.215073	-3.80673	BRCA
PATJ	1.39005	0.935632	2.13207	0.0570128	0.260717	-4.16666	BRCA
CHD2	1.38995	0.444473	1.67984	0.121859	0.375805	-4.82508	BRCA
DOCK10	1.38958	-0.397448	1.78387	0.10274	0.344786	-4.68037	BRCA
MARS	1.38845	-0.712486	1.91426	0.0826427	0.31108	-4.49282	BRCA
YARS	1.38768	0.0337052	1.65908	0.126037	0.383375	-4.85339	BRCA
KMT2B	1.38718	-0.586522	1.68958	0.119944	0.37273	-4.81174	BRCA
WIPF1	1.38582	0.39018	1.96111	0.0763559	0.298983	-4.42391	BRCA
INTS8	1.38559	-0.808422	2.23889	0.0473927	0.238474	-4.00191	BRCA
BASP1	1.38552	-1.08392	1.24851	0.238425	0.52142	-5.3666	BRCA
SERPINB5	1.38544	-1.59065	0.773296	0.456061	0.708637	-5.81941	BRCA
HIF1AN	1.38535	-0.204467	1.68101	0.121627	0.375687	-4.82348	BRCA
EXOSC8	1.38516	-0.130029	2.1028	0.059958	0.267722	-4.21131	BRCA
YBX1	1.38464	-1.36649	1.78198	0.103061	0.345455	-4.68304	BRCA
LGALS9	1.38438	-0.162823	1.5042	0.161408	0.433009	-5.05796	BRCA
SP140L	1.38427	0.698971	0.984559	0.364637	0.633576	-5.48534	BRCA
CD2AP	1.38375	-0.339738	1.4471	0.176472	0.448222	-5.13023	BRCA
C9orf78	1.38347	0.0281273	1.84696	0.0925132	0.328016	-4.59042	BRCA
PPL	1.38099	1.09363	0.796799	0.442858	0.696507	-5.80128	BRCA
KIF2A	1.37944	-0.0276485	1.91303	0.0828129	0.311379	-4.4946	BRCA
PPP1R2	1.37859	-0.480832	2.65728	0.0227397	0.170071	-3.33611	BRCA
TWISTNB	1.378	-0.431713	1.71541	0.114989	0.365599	-4.77613	BRCA
ARMC1	1.37678	0.325553	2.47603	0.0313031	0.195192	-3.62772	BRCA
NHP2	1.37647	-0.83323	2.20548	0.0502211	0.244593	-4.05373	BRCA
EEF1E1	1.37611	-0.635839	1.99605	0.0719612	0.290253	-4.37206	BRCA
PLEKHA3	1.37431	0.0441479	1.88669	0.0865618	0.31874	-4.53299	BRCA
TBRG4	1.37365	-0.699939	1.58732	0.141475	0.405653	-4.94967	BRCA
NCBP1	1.37364	-0.886553	1.68036	0.121757	0.375771	-4.82437	BRCA
CLPX	1.37264	-0.301431	2.14098	0.0561438	0.258787	-4.15302	BRCA
MYO9B	1.37256	-0.253456	2.10401	0.0598326	0.267722	-4.20945	BRCA
PHF2	1.37235	0.302985	2.28232	0.0439442	0.22847	-3.93418	BRCA
COG5	1.37056	-0.630137	1.80473	0.0992501	0.338403	-4.65081	BRCA
NTHL1	1.36792	0.150448	1.38861	0.193126	0.467406	-5.20233	BRCA
AGGF1	1.36751	-0.562269	1.47068	0.17011	0.44384	-5.1006	BRCA
PLP2	1.36744	-1.42229	1.41813	0.184562	0.457726	-5.16619	BRCA
MACC1	1.36625	0.51721	0.845522	0.43176	0.685419	-5.60628	BRCA
EDF1	1.3658	-0.88129	1.32339	0.213237	0.492583	-5.28033	BRCA
SETD5	1.36564	-0.500677	0.986461	0.383644	0.649399	-5.18354	BRCA
DACT3	1.36515	-0.932098	1.12566	0.305311	0.584044	-5.34994	BRCA
ZC3H15	1.36493	-0.539221	1.69793	0.118321	0.36937	-4.80026	BRCA
SMNDC1	1.36431	-0.290503	1.88477	0.0868418	0.318974	-4.53579	BRCA
SETDB1	1.36354	-0.386635	2.0495	0.0656927	0.278614	-4.29198	BRCA
NSUN5	1.36303	-0.0215569	2.02133	0.0689289	0.285623	-4.33429	BRCA
XAB2	1.36241	0.164683	2.01167	0.0700736	0.287167	-4.34875	BRCA
CTNNBL1	1.36157	-0.442545	2.22461	0.0485826	0.240886	-4.0241	BRCA
RBM14	1.35935	-0.380014	2.28049	0.0440848	0.228758	-3.93705	BRCA
PLAUR	1.35808	-0.675407	1.14118	0.278647	0.558582	-5.48373	BRCA
BAX	1.35657	-0.576044	1.74344	0.109822	0.356804	-4.73716	BRCA
IRF2BP1	1.35584	-0.138159	1.67282	0.123258	0.378682	-4.83468	BRCA
SAMD1	1.35565	-0.422837	1.20334	0.254747	0.538016	-5.41686	BRCA
CCDC127	1.3555	-0.63826	1.50907	0.160176	0.432298	-5.05172	BRCA
KIFC1	1.3536	-1.24728	0.825402	0.42713	0.682842	-5.77858	BRCA
C12orf57	1.35309	-0.362323	1.21211	0.251509	0.534457	-5.40721	BRCA
BPNT1	1.35095	-0.164231	2.2479	0.0466569	0.236869	-3.9879	BRCA
PRR5-ARHGAP8	1.35088	-0.734539	0.975806	0.388266	0.653231	-5.19254	BRCA
MAP2K4	1.35051	0.0689951	1.356	0.202976	0.480201	-5.24166	BRCA
TBC1D22B	1.34984	0.00542368	0.975048	0.388596	0.653538	-5.19318	BRCA
NFAT5	1.34827	-0.274756	1.43794	0.178996	0.450905	-5.14165	BRCA
CLMN	1.34823	-0.82351	1.27817	0.228172	0.510615	-5.33286	BRCA
CPPED1	1.34812	1.22632	1.12335	0.285819	0.564451	-5.50241	BRCA
TTC27	1.34769	-0.0128666	1.861	0.090369	0.326472	-4.5702	BRCA
MARCKSL1	1.34722	-1.93211	1.397	0.190661	0.464075	-5.19211	BRCA
ZFYVE19	1.34676	-0.284537	1.75625	0.107532	0.35254	-4.71924	BRCA
WTAP	1.34674	-0.280869	1.99656	0.0718985	0.290253	-4.3713	BRCA
MAT2B	1.34602	-0.0557423	2.2755	0.0444695	0.230011	-3.94485	BRCA
PRR14	1.34574	0.683583	1.5482	0.150572	0.418319	-5.00109	BRCA
SRPK1	1.34542	-1.06263	1.2782	0.22816	0.510615	-5.33282	BRCA
TAOK3	1.34513	0.103087	2.18826	0.0517407	0.248472	-4.08033	BRCA
WDR11	1.34493	-0.0108462	2.11354	0.0588608	0.265194	-4.19495	BRCA
CDC40	1.34484	-0.741506	1.6667	0.12449	0.38007	-4.84303	BRCA
BUD31	1.34455	-0.395732	1.59781	0.139118	0.402646	-4.93575	BRCA
XRN1	1.34425	-0.260966	1.85964	0.0905745	0.326472	-4.57216	BRCA
MRPS14	1.34396	-0.433129	2.26448	0.0453309	0.232771	-3.96206	BRCA
TPRN	1.34362	-1.11843	0.834622	0.437393	0.690561	-5.61518	BRCA
MBD3	1.34176	-0.360212	1.51141	0.159587	0.431437	-5.04871	BRCA
IRF9	1.34167	-0.277911	1.4114	0.186487	0.459458	-5.17448	BRCA
RMDN3	1.34155	-0.0580502	1.57212	0.144949	0.410618	-4.96973	BRCA
SEPHS2	1.3413	0.854464	1.42777	0.181837	0.454805	-5.15428	BRCA
IGF2BP3	1.34075	-4.18131	0.416928	0.684958	0.853873	-6.03232	BRCA
TFIP11	1.34058	-0.39872	1.81896	0.0969316	0.333836	-4.63053	BRCA
CHMP2A	1.34019	-0.24188	1.66022	0.125805	0.383124	-4.85185	BRCA
UBR5	1.33967	-0.541957	2.07975	0.0623769	0.271529	-4.24629	BRCA
SPATS2	1.33956	-0.755372	1.96675	0.0756296	0.297356	-4.41557	BRCA
IL4I1	1.33941	-0.988291	1.35069	0.204618	0.482347	-5.248	BRCA
NOP2	1.33918	-0.71788	1.0834	0.302396	0.581069	-5.54342	BRCA
GUCY1B3	1.33881	0.229961	1.4108	0.18666	0.459458	-5.17521	BRCA
UBA7	1.33776	0.217117	1.55993	0.14779	0.4153	-4.98574	BRCA
KXD1	1.33646	0.997837	1.13568	0.280843	0.560432	-5.48951	BRCA
RGS12	1.33528	-0.790978	1.34246	0.230271	0.513275	-5.12155	BRCA
TXLNA	1.33506	-0.453796	2.12022	0.0581885	0.264533	-4.18477	BRCA
IL18	1.33477	-0.751283	0.986196	0.345773	0.618156	-5.63822	BRCA
PJA1	1.33446	-0.32819	1.08613	0.32106	0.598714	-5.38905	BRCA
KRI1	1.33421	-0.266511	1.30448	0.219382	0.501768	-5.30246	BRCA
PRPF4B	1.33213	-0.241669	1.76162	0.106585	0.351093	-4.71171	BRCA
ZNF436	1.33152	-0.367809	1.2878	0.257337	0.540452	-5.1772	BRCA
C19orf66	1.33095	0.169308	1.74875	0.108868	0.355144	-4.72974	BRCA
RRM1	1.33028	-0.782906	1.64479	0.128987	0.388373	-4.87276	BRCA
TTC4	1.33002	-0.224128	1.98757	0.073005	0.292416	-4.38468	BRCA
PRPF40A	1.32821	-0.887044	1.79192	0.101381	0.342516	-4.66899	BRCA
DAP	1.32797	-0.199507	1.35531	0.203188	0.480304	-5.24249	BRCA
GTF2E1	1.32793	0.117078	1.84259	0.0931904	0.328337	-4.5967	BRCA
LTV1	1.32793	-0.85721	1.14645	0.276555	0.556703	-5.47816	BRCA
GNL3	1.32735	-0.274243	1.42925	0.18142	0.454685	-5.15244	BRCA
TRAF3IP1	1.32605	-0.331093	1.28851	0.224683	0.50774	-5.32096	BRCA
POLR2A	1.32589	-0.0744555	2.35184	0.0389226	0.216563	-3.82496	BRCA
RAPGEF1	1.32519	-0.308854	1.52665	0.155797	0.426193	-5.02907	BRCA
SMPD1	1.32489	-0.201166	1.50179	0.162022	0.433483	-5.06106	BRCA
UBAP2	1.32325	-0.995143	1.40747	0.187617	0.460347	-5.1793	BRCA
PLEKHA4	1.32325	-0.897018	1.51776	0.160907	0.432832	-5.03503	BRCA
ANKRD16	1.3227	0.07469	1.33929	0.231236	0.514233	-5.12504	BRCA
HNRNPC	1.32185	-1.06787	1.58719	0.141503	0.405653	-4.94984	BRCA
ZNF326	1.32174	-0.374053	1.62013	0.13422	0.39479	-4.90596	BRCA
ADRM1	1.32048	-0.64483	2.00834	0.0704714	0.287178	-4.35372	BRCA
ZNF189	1.31992	1.00981	0.953438	0.398126	0.661655	-5.21128	BRCA
RRAD	1.31896	1.85742	0.952748	0.398434	0.661749	-5.21185	BRCA
INTS6	1.3179	0.527736	2.23073	0.0480689	0.240175	-4.01459	BRCA
TMEM11	1.31733	-0.0902438	1.68178	0.121476	0.375687	-4.82243	BRCA
MEF2C	1.31707	0.901149	1.21896	0.258794	0.540941	-5.37312	BRCA
RANBP3	1.31689	-0.667256	1.86523	0.0897313	0.3252	-4.56408	BRCA
ATG2B	1.31632	-1.40795	0.520314	0.617432	0.817743	-5.83491	BRCA
DHX30	1.31617	-0.219665	1.84837	0.092296	0.327919	-4.58839	BRCA
MRTO4	1.31595	-0.31163	1.17624	0.264958	0.546191	-5.44634	BRCA
MYO1E	1.31588	-0.0907408	1.64316	0.129326	0.388981	-4.87496	BRCA
GATAD2A	1.3153	-0.161789	2.18075	0.0524179	0.250228	-4.09192	BRCA
COLGALT1	1.31474	-0.287928	1.35695	0.202682	0.479639	-5.24052	BRCA
ARFGAP1	1.31348	-0.575975	1.7234	0.113494	0.362919	-4.76505	BRCA
SIPA1L1	1.31293	-0.240087	1.65893	0.126067	0.383375	-4.85359	BRCA
CORO2A	1.31255	-0.973686	0.970751	0.353066	0.625164	-5.65262	BRCA
CLN5	1.31136	0.221849	1.33581	0.209278	0.487349	-5.26568	BRCA
MYO6	1.31054	-0.962978	1.40333	0.188816	0.461695	-5.18438	BRCA
WWTR1	1.30997	0.29041	1.15998	0.271242	0.552613	-5.46379	BRCA
BTBD8	1.30948	-0.0132706	0.945899	0.401498	0.663509	-5.21754	BRCA
PCK1	1.30901	3.33707	0.505145	0.632323	0.825444	-5.90961	BRCA
MVB12A	1.30789	0.712235	1.46019	0.172917	0.446334	-5.11382	BRCA
PUM3	1.30698	-0.491355	1.20285	0.25493	0.538144	-5.4174	BRCA
ACP2	1.3061	-0.551378	1.4382	0.178926	0.450905	-5.14133	BRCA
RPUSD2	1.30556	0.104241	1.9917	0.0724951	0.291348	-4.37854	BRCA
TRMT1	1.30539	-0.550597	1.58513	0.14197	0.406355	-4.95257	BRCA
MBNL2	1.30514	0.0434721	1.04221	0.320249	0.597854	-5.58447	BRCA
TCIRG1	1.30502	-0.266685	1.41368	0.185831	0.459138	-5.17166	BRCA
IPO13	1.3049	0.0495655	2.26297	0.0454495	0.232898	-3.9644	BRCA
RAB3D	1.3044	-2.13699	1.41718	0.184832	0.457997	-5.16736	BRCA
EIF3A	1.30416	-0.319432	2.10282	0.0599554	0.267722	-4.21127	BRCA
RCC2	1.30387	-0.567923	1.37188	0.198127	0.473425	-5.22258	BRCA
HOMER3	1.30328	0.237019	1.23803	0.242133	0.525783	-5.37838	BRCA
AKAP13	1.30309	0.0694617	2.00254	0.0711713	0.28875	-4.36239	BRCA
ADNP2	1.30289	-0.194118	0.941137	0.403641	0.664186	-5.22148	BRCA
RASAL3	1.30206	-0.0497924	0.897013	0.405882	0.665974	-5.56306	BRCA
BLOC1S4	1.30192	0.716229	1.85877	0.0907068	0.326472	-4.57341	BRCA
HLA-DMB	1.301	-0.247175	1.5136	0.159037	0.431044	-5.04589	BRCA
UPF2	1.30089	-0.365184	1.43559	0.179649	0.451986	-5.14457	BRCA
URB2	1.30056	-0.807471	1.69423	0.119038	0.370861	-4.80535	BRCA
SSFA2	1.30034	-1.48927	1.44944	0.175832	0.448177	-5.1273	BRCA
SUGP2	1.29896	-0.690181	1.51759	0.15804	0.428997	-5.04076	BRCA
THRAP3	1.29821	-0.525316	1.90744	0.083596	0.312664	-4.50277	BRCA
NCOA5	1.2982	-0.357988	2.00604	0.0707482	0.287848	-4.35716	BRCA
ZFR	1.29786	-0.502851	1.77363	0.104494	0.347877	-4.69482	BRCA
SWAP70	1.29784	0.000652436	1.70026	0.117871	0.36937	-4.79705	BRCA
EXOSC10	1.2966	-0.0822504	2.008	0.070513	0.287178	-4.35424	BRCA
INPP5J	1.29608	-1.23799	0.936217	0.405865	0.665974	-5.22554	BRCA
VMP1	1.29514	-2.16099	0.793842	0.444505	0.697602	-5.80359	BRCA
QRICH1	1.2934	-0.0518881	1.8425	0.0932058	0.328337	-4.59684	BRCA
TSTD1	1.29265	-0.607823	0.902717	0.386511	0.651385	-5.71374	BRCA
MFSD6	1.29164	-1.3333	1.4106	0.189556	0.462952	-5.16857	BRCA
CENPB	1.29152	-0.15433	1.74445	0.109641	0.356648	-4.73576	BRCA
EMILIN1	1.29036	-0.15125	1.41519	0.1854	0.458815	-5.16981	BRCA
GARS	1.28956	-0.29607	1.59139	0.140557	0.404651	-4.94428	BRCA
SEC11C	1.28948	-2.38761	0.543609	0.597834	0.803776	-5.97037	BRCA
GOSR1	1.28877	-1.04383	1.36836	0.199195	0.474417	-5.22683	BRCA
SP4	1.2885	-0.922521	1.39016	0.19267	0.466965	-5.20045	BRCA
METTL13	1.28808	-0.174264	1.62222	0.13377	0.39469	-4.90316	BRCA
KCTD15	1.28447	0.00672157	0.927831	0.40968	0.667836	-5.23243	BRCA
SHMT2	1.28379	-0.654908	1.43525	0.179743	0.452068	-5.14499	BRCA
DPM3	1.28316	-1.82191	1.34081	0.207701	0.486462	-5.25975	BRCA
INPP5B	1.28288	-0.370375	2.07999	0.0623521	0.271529	-4.24594	BRCA
MAGED1	1.28245	-1.47136	0.994654	0.341826	0.61452	-5.63026	BRCA
CLEC16A	1.28212	-0.34806	1.58707	0.141531	0.405653	-4.95	BRCA
ARF5	1.28141	-0.725637	2.16662	0.0537136	0.253902	-4.11367	BRCA
SPICE1	1.28132	-0.928222	1.5123	0.183595	0.45639	-4.92928	BRCA
TDRP	1.28015	-0.375515	0.915827	0.396726	0.661002	-5.54679	BRCA
MAZ	1.28011	0.235948	1.4541	0.174561	0.447386	-5.12146	BRCA
RIPK2	1.27862	0.281155	1.77873	0.103616	0.346092	-4.68763	BRCA
RABGAP1L	1.27755	-0.142332	2.21404	0.0494813	0.242541	-4.04048	BRCA
SRSF10	1.27742	-0.594713	1.57592	0.144074	0.409363	-4.96473	BRCA
PLAA	1.27679	-0.562273	2.23426	0.0477756	0.239412	-4.00911	BRCA
PDE4DIP	1.27588	-0.790833	1.65351	0.127179	0.384595	-4.86095	BRCA
RABGEF1	1.27369	0.0890439	1.28305	0.226519	0.509861	-5.32725	BRCA
TOR1AIP1	1.27267	-0.535772	2.01132	0.0701147	0.287178	-4.34927	BRCA
ARFGEF1	1.2726	-0.564015	1.29121	0.223781	0.506642	-5.31785	BRCA
NIPAL3	1.27191	-1.07625	1.24899	0.260352	0.542042	-5.22269	BRCA
TEFM	1.27172	0.2	1.36606	0.223187	0.506282	-5.09544	BRCA
ANKRD17	1.27153	-1.06742	1.8403	0.0935473	0.328686	-4.59999	BRCA
CRNKL1	1.27129	-0.200666	1.62492	0.13319	0.394479	-4.89954	BRCA
PATL1	1.27098	-0.295673	1.4151	0.185427	0.458815	-5.16992	BRCA
SMYD4	1.27029	0.374073	0.917587	0.414383	0.672456	-5.2408	BRCA
DNAL1	1.27008	-0.760005	1.15593	0.272824	0.554362	-5.46811	BRCA
USP4	1.27006	0.246712	2.21652	0.049269	0.242057	-4.03664	BRCA
SUGP1	1.2693	0.11814	2.14646	0.0556161	0.258275	-4.14463	BRCA
PLXDC2	1.26847	0.780645	1.0573	0.313618	0.591784	-5.56958	BRCA
IREB2	1.26746	0.145076	0.994664	0.341822	0.61452	-5.63026	BRCA
SSRP1	1.26698	-1.09941	1.58373	0.142288	0.406456	-4.95442	BRCA
TGS1	1.26698	-0.56568	1.5992	0.138808	0.402311	-4.9339	BRCA
RP9	1.2658	0.388204	0.914345	0.41588	0.673691	-5.24344	BRCA
PEX14	1.26507	-0.546638	1.50502	0.1612	0.432953	-5.05691	BRCA
TK1	1.26352	-1.87011	0.981513	0.347973	0.620268	-5.64261	BRCA
POLR3E	1.26268	-0.0951936	1.78963	0.101764	0.343269	-4.67222	BRCA
HGF	1.26221	0.69561	0.747488	0.470848	0.71967	-5.83876	BRCA
CHD4	1.26104	-0.808711	1.71325	0.115396	0.366089	-4.77912	BRCA
RAB23	1.25935	0.998775	1.06931	0.308418	0.586718	-5.55761	BRCA
SMC1A	1.25888	-0.238037	1.53271	0.154312	0.424092	-5.02122	BRCA
SLC7A6OS	1.25871	0.378691	1.52999	0.154979	0.425455	-5.02476	BRCA
SF3B1	1.25848	-0.721752	1.9825	0.0736361	0.293032	-4.39221	BRCA
ARAF	1.25746	0.176862	2.04454	0.0662524	0.279572	-4.29945	BRCA
FAM83B	1.25713	-2.47077	0.604463	0.558112	0.777726	-5.93512	BRCA
NDE1	1.2569	0.347721	1.6115	0.136097	0.397563	-4.91751	BRCA
GAK	1.25685	-0.0411485	1.89197	0.0857992	0.317565	-4.52533	BRCA
SENP7	1.25683	-0.127614	0.907864	0.418888	0.676596	-5.2487	BRCA
FBXW8	1.25655	0.226424	1.14115	0.299322	0.577041	-5.33438	BRCA
PRPF8	1.25498	-0.502329	1.85041	0.0919829	0.327403	-4.58546	BRCA
HSPA4	1.25372	-0.544665	1.6098	0.136468	0.398101	-4.91978	BRCA
PUS1	1.2528	-0.343425	1.47621	0.16865	0.443421	-5.09362	BRCA
CRBN	1.2525	-0.654407	1.49928	0.162662	0.434232	-5.06426	BRCA
KIF7	1.25167	-1.12969	0.9242	0.375718	0.641422	-5.69484	BRCA
TFB2M	1.25154	-0.889937	1.53352	0.154115	0.423766	-5.02018	BRCA
ABRAXAS1	1.25053	0.279475	1.80893	0.0985604	0.33713	-4.64483	BRCA
VPS16	1.2505	0.252708	1.93001	0.080477	0.306936	-4.46973	BRCA
HIRIP3	1.24976	0.284464	1.36006	0.201727	0.47828	-5.2368	BRCA
STT3A	1.24972	-2.16021	0.834315	0.422306	0.678812	-5.77136	BRCA
TAX1BP1	1.24961	-0.659632	1.31086	0.217291	0.499391	-5.29501	BRCA
PLIN2	1.24953	-2.37861	0.741864	0.47411	0.721555	-5.84289	BRCA
EAPP	1.24921	-0.200275	2.25978	0.0457027	0.233618	-3.96938	BRCA
SMYD5	1.2489	0.366697	1.78129	0.103179	0.34558	-4.68402	BRCA
ZNF638	1.24514	-0.544991	2.28699	0.0435881	0.227941	-3.92687	BRCA
INPP5A	1.24432	-0.777313	1.19559	0.257635	0.540452	-5.42534	BRCA
CHDH	1.24374	-0.260029	0.938614	0.368596	0.63653	-5.68195	BRCA
KHDRBS3	1.24093	-0.399161	0.757682	0.464971	0.714902	-5.83118	BRCA
SYT7	1.24053	-3.5668	1.05991	0.312485	0.590996	-5.56699	BRCA
DDX49	1.24005	0.247781	0.905584	0.401691	0.663509	-5.55568	BRCA
HECA	1.23996	0.193143	1.59193	0.140434	0.404651	-4.94356	BRCA
TRIM21	1.23979	0.362063	1.2006	0.255766	0.539106	-5.41986	BRCA
CYR61	1.2397	-0.559593	1.12915	0.283468	0.563136	-5.49635	BRCA
SMAD2	1.23908	-0.212508	1.7499	0.108663	0.354746	-4.72814	BRCA
PEX11B	1.23674	-1.81819	0.864293	0.406352	0.666269	-5.74659	BRCA
TAF6	1.236	-0.266077	1.90806	0.0835097	0.312554	-4.50188	BRCA
KLHL12	1.23584	0.0995435	1.06816	0.328443	0.604283	-5.40653	BRCA
VDAC3	1.23577	-0.673554	1.30857	0.218041	0.500021	-5.29769	BRCA
ERH	1.2351	-0.0413085	1.59571	0.139587	0.403198	-4.93854	BRCA
METTL16	1.23505	0.278213	1.97058	0.0751408	0.296353	-4.4099	BRCA
SCO1	1.23332	0.0258399	1.37804	0.196273	0.470747	-5.21514	BRCA
SCAMP1	1.23314	-0.922173	1.47211	0.169733	0.443433	-5.0988	BRCA
MAP1S	1.22993	-0.136843	1.87469	0.0883214	0.322282	-4.5504	BRCA
IFT81	1.22966	-0.477669	1.47823	0.168117	0.442428	-5.09105	BRCA
CBFB	1.2296	-0.397781	1.38688	0.193639	0.467653	-5.20443	BRCA
MRPL23	1.2295	0.0267191	1.09566	0.297232	0.57539	-5.53096	BRCA
NUP93	1.22692	-0.594693	1.79336	0.101139	0.342118	-4.66694	BRCA
RERG	1.22586	-1.65191	0.940181	0.367828	0.6363	-5.68054	BRCA
SRFBP1	1.22336	-0.321139	1.90807	0.083508	0.312554	-4.50186	BRCA
APC	1.22327	0.745899	1.84781	0.0923832	0.327919	-4.5892	BRCA
CHAF1B	1.22255	-0.886149	0.850545	0.413617	0.67194	-5.75804	BRCA
TECPR2	1.22248	0.312416	1.49791	0.163013	0.434684	-5.06602	BRCA
GLMN	1.22109	-0.606036	1.62013	0.134221	0.39479	-4.90596	BRCA
SMC3	1.22089	-0.218075	1.36731	0.199512	0.47474	-5.22809	BRCA
NUP88	1.2205	-0.266718	1.86297	0.0900715	0.32574	-4.56735	BRCA
LUC7L	1.22027	-0.00839307	1.65906	0.126041	0.383375	-4.85342	BRCA
NCKAP5L	1.2202	0.277111	1.9313	0.0803025	0.306812	-4.46784	BRCA
SON	1.21908	-0.263503	2.20844	0.0499642	0.243926	-4.04915	BRCA
RUBCN	1.21766	0.223734	1.28109	0.227183	0.510278	-5.32951	BRCA
CLIC6	1.2175	-3.14599	0.620103	0.548145	0.772679	-5.92549	BRCA
SLC15A4	1.21733	-0.958743	1.03275	0.326734	0.60344	-5.58455	BRCA
CENPC	1.21704	0.477064	1.45928	0.197127	0.471864	-4.99035	BRCA
FYB1	1.21642	-0.1925	1.06143	0.311823	0.590138	-5.56548	BRCA
SF1	1.21614	-0.31873	2.03302	0.0675682	0.282884	-4.31676	BRCA
GTF3C2	1.21582	-0.112021	1.84301	0.0931261	0.328337	-4.5961	BRCA
TMEM165	1.21479	-1.71919	1.49909	0.16271	0.434232	-5.0645	BRCA
SEMA4D	1.2126	0.819204	0.875915	0.433986	0.686955	-5.27429	BRCA
ATP6V1F	1.212	0.100286	1.92405	0.0812904	0.308697	-4.47848	BRCA
TNIP1	1.21198	0.506753	1.83005	0.0951599	0.331214	-4.61469	BRCA
STXBP2	1.21106	-0.384441	2.06548	0.063921	0.274469	-4.26788	BRCA
UTP4	1.21088	-0.0524367	1.42799	0.181773	0.454805	-5.154	BRCA
CTR9	1.21046	-0.169049	2.08476	0.0618432	0.270909	-4.2387	BRCA
EEF1A2	1.2093	-2.90589	0.944296	0.365815	0.634427	-5.67683	BRCA
MPHOSPH10	1.20923	-0.469683	1.39843	0.190243	0.46372	-5.19037	BRCA
RFXAP	1.20742	0.890517	1.59702	0.139295	0.402765	-4.93681	BRCA
SLC9A3R1	1.20699	-0.863455	1.2992	0.221122	0.503699	-5.30859	BRCA
FAM129B	1.20693	-0.282148	1.47332	0.169413	0.443433	-5.09727	BRCA
ANXA8L1	1.20669	-1.70822	0.849164	0.414351	0.672456	-5.75919	BRCA
ARHGAP30	1.20666	-0.758712	1.14706	0.276315	0.556548	-5.47752	BRCA
CA13	1.20587	-0.782346	1.37022	0.19863	0.473998	-5.22459	BRCA
MRPS34	1.20553	0.337974	1.61762	0.134763	0.395836	-4.90932	BRCA
GIPC1	1.20482	-0.181965	1.07098	0.307699	0.5865	-5.55594	BRCA
PTPN12	1.20364	-0.305956	1.92872	0.0806526	0.30741	-4.47163	BRCA
RALBP1	1.20303	-0.438762	1.53263	0.154333	0.424092	-5.02134	BRCA
NOP9	1.20302	-1.03965	1.47782	0.168224	0.442573	-5.09157	BRCA
SPTY2D1	1.20292	-0.973658	1.29145	0.223701	0.506642	-5.31758	BRCA
NDUFA4L2	1.20289	-1.87252	0.868903	0.43736	0.690561	-5.27983	BRCA
LRBA	1.20287	-0.803099	1.15455	0.273363	0.554685	-5.46957	BRCA
SDF4	1.20259	-0.340334	1.6284	0.132445	0.393729	-4.89486	BRCA
TRAPPC6A	1.20228	0.532164	1.26628	0.254536	0.537844	-5.20426	BRCA
CSNK1D	1.20128	-0.432878	1.83346	0.0946201	0.330473	-4.6098	BRCA
MTCL1	1.20102	-0.415861	1.34588	0.22923	0.51258	-5.11777	BRCA
TSFM	1.19867	-0.0921319	1.68544	0.120755	0.374161	-4.81742	BRCA
RPP38	1.19831	-0.161579	1.6879	0.120272	0.373342	-4.81405	BRCA
G3BP2	1.19817	-0.657597	2.01331	0.0698774	0.286853	-4.34629	BRCA
RGS10	1.19813	0.00526761	1.14897	0.27556	0.556472	-5.4755	BRCA
PXDC1	1.19771	-0.0479947	1.20003	0.25856	0.540919	-5.4119	BRCA
SLC30A1	1.19724	-0.761033	1.27906	0.227871	0.510432	-5.33185	BRCA
EVI5	1.19664	-0.279718	1.17051	0.288242	0.566384	-5.30455	BRCA
TBXAS1	1.19616	-0.477473	1.29017	0.224128	0.50689	-5.31905	BRCA
SLAIN2	1.19552	0.150537	1.76157	0.106594	0.351093	-4.71178	BRCA
MPHOSPH8	1.19268	0.0160573	1.89469	0.0854075	0.316665	-4.52136	BRCA
ZC3HAV1	1.19226	-0.419463	1.9229	0.0814475	0.308697	-4.48016	BRCA
NUP214	1.19209	-0.200175	2.08346	0.061982	0.270909	-4.24068	BRCA
ARHGAP35	1.19132	-0.7267	0.977614	0.349812	0.622115	-5.64624	BRCA
CIC	1.19131	-0.0568852	1.82023	0.0967276	0.333538	-4.62873	BRCA
NEBL	1.19115	-0.840752	0.969068	0.353867	0.625695	-5.65417	BRCA
CHMP4B	1.19106	-0.173479	2.04414	0.0662981	0.279627	-4.30006	BRCA
SRP54	1.19095	-0.41818	1.94807	0.078059	0.301973	-4.44316	BRCA
SSSCA1	1.19053	-0.37949	1.44171	0.177953	0.450103	-5.13695	BRCA
EIF4EBP1	1.1904	0.0889577	1.50968	0.160024	0.432071	-5.05094	BRCA
PIKFYVE	1.19018	0.102333	1.79196	0.101374	0.342516	-4.66893	BRCA
ARHGAP15	1.18904	0.165988	1.136	0.280716	0.560432	-5.48918	BRCA
USP11	1.18662	-0.304083	1.45968	0.173052	0.446334	-5.11446	BRCA
ANKHD1	1.18643	-0.453847	1.57166	0.145057	0.410787	-4.97035	BRCA
LEO1	1.18532	-0.59282	2.1071	0.0595163	0.266869	-4.20476	BRCA
TUBB3	1.18525	-1.73369	0.895949	0.389956	0.654714	-5.71961	BRCA
SQOR	1.18466	-0.405231	1.52531	0.156128	0.426395	-5.03081	BRCA
HAX1	1.18425	-0.423169	1.49203	0.164522	0.43725	-5.07351	BRCA
MSRB3	1.18373	0.812672	0.71179	0.491795	0.733522	-5.86454	BRCA
BUB3	1.18272	-0.334228	1.99684	0.0718642	0.290253	-4.37088	BRCA
LRRC8C	1.18257	0.808432	0.577072	0.578482	0.790296	-5.93084	BRCA
FAHD2B	1.18143	-0.186713	0.853404	0.444895	0.697881	-5.29198	BRCA
JMJD7	1.18056	0.745036	1.10998	0.291284	0.569735	-5.51626	BRCA
ZNHIT2	1.18004	-0.84921	1.1457	0.276851	0.556837	-5.47896	BRCA
BOP1	1.17878	-0.443707	1.37938	0.195874	0.470244	-5.21353	BRCA
TNNT3	1.17762	3.25942	0.629315	0.558337	0.777743	-5.76023	BRCA
ARID4B	1.17676	-0.237486	1.54893	0.150398	0.41815	-5.00014	BRCA
LMNB1	1.17584	-0.948935	1.21165	0.251677	0.534587	-5.40771	BRCA
LZTFL1	1.17561	-0.254051	1.18685	0.260923	0.542207	-5.43486	BRCA
PLEKHO1	1.17305	0.157882	1.63299	0.131467	0.392645	-4.88868	BRCA
SARNP	1.17269	-0.370649	1.72507	0.113184	0.362428	-4.76274	BRCA
AGK	1.17194	-0.25385	1.43386	0.180132	0.4528	-5.14672	BRCA
CKS1B	1.17105	-2.29138	0.560375	0.586744	0.796806	-5.961	BRCA
SEC24D	1.16991	-0.547814	1.48438	0.166508	0.439825	-5.08326	BRCA
MEX3C	1.16884	-1.13543	1.64963	0.130913	0.392094	-4.86288	BRCA
OSBPL5	1.16784	-0.860141	1.2392	0.241717	0.525496	-5.37707	BRCA
ARPC3	1.16686	-0.298121	1.86812	0.0892987	0.324138	-4.55991	BRCA
RPA1	1.16629	-0.206921	1.71913	0.114291	0.36474	-4.77098	BRCA
ANKRD50	1.16599	-0.774314	1.10131	0.294874	0.57346	-5.52518	BRCA
R3HCC1	1.16596	0.0219933	1.3398	0.208021	0.486462	-5.26096	BRCA
RBM12	1.16594	-0.404564	1.73972	0.110497	0.357991	-4.74236	BRCA
CELSR1	1.1651	-1.25746	0.850838	0.413461	0.67194	-5.7578	BRCA
CEP192	1.1646	0.0394119	1.52846	0.155353	0.425561	-5.02673	BRCA
SCRN1	1.1646	0.0944882	1.45597	0.174055	0.447386	-5.11911	BRCA
FAM49B	1.16361	-0.293369	1.4225	0.183322	0.456244	-5.16079	BRCA
TOR1B	1.16356	0.16261	1.9856	0.0732503	0.292416	-4.38761	BRCA
SCUBE1	1.16242	-0.530219	0.431669	0.677783	0.850497	-6.00056	BRCA
SCCPDH	1.16166	-0.569291	1.17197	0.266596	0.54748	-5.45094	BRCA
RPGR	1.16131	0.0128119	0.838865	0.45206	0.704795	-5.30326	BRCA
PPP2R2A	1.16125	-0.0873985	1.17252	0.266384	0.547411	-5.45035	BRCA
NRDC	1.1611	-0.632498	2.01622	0.0695325	0.286465	-4.34195	BRCA
PPP1R9B	1.16013	-0.10513	1.09129	0.299066	0.576813	-5.53542	BRCA
SS18L2	1.15835	-0.916989	1.29642	0.224766	0.507793	-5.30387	BRCA
GREM1	1.15816	0.206989	0.765773	0.46034	0.711246	-5.82511	BRCA
KIAA1147	1.15759	-0.473007	0.907345	0.384167	0.649399	-5.7097	BRCA
SMARCA2	1.15752	0.116444	1.69519	0.11885	0.370413	-4.80402	BRCA
DTNB	1.15691	-0.326622	1.27481	0.229313	0.512632	-5.33671	BRCA
CCAR1	1.15678	-0.541625	1.59135	0.140564	0.404651	-4.94432	BRCA
DDX27	1.15524	-0.315609	1.04137	0.320621	0.598156	-5.5853	BRCA
SCUBE2	1.1547	-2.63544	0.411281	0.688969	0.856338	-6.03472	BRCA
ISY1	1.15357	0.0310233	1.75797	0.107228	0.352084	-4.71683	BRCA
WDR43	1.15348	-0.601682	1.05435	0.314908	0.59321	-5.57251	BRCA
RPP25	1.15343	-0.137716	1.2414	0.240936	0.525118	-5.3746	BRCA
PHAX	1.15234	-0.034181	1.56489	0.146629	0.413575	-4.97924	BRCA
PRKG1	1.15202	0.906673	0.969171	0.353818	0.625695	-5.65408	BRCA
APAF1	1.15023	-0.0632732	1.71807	0.11449	0.364984	-4.77245	BRCA
SCAMP3	1.14884	-1.04909	1.4198	0.184089	0.457218	-5.16413	BRCA
SERPINB2	1.14863	0.843351	0.829709	0.45662	0.709017	-5.31029	BRCA
VPS41	1.14813	0.675248	1.44561	0.17688	0.44886	-5.13208	BRCA
WDFY1	1.14515	0.368576	1.67863	0.1221	0.376276	-4.82674	BRCA
CEP170	1.14482	-0.0773925	1.50827	0.160379	0.43248	-5.05275	BRCA
SNRPA1	1.14402	-0.146111	1.99475	0.0721204	0.290458	-4.374	BRCA
ERI3	1.14382	-0.0787633	1.65515	0.126843	0.384169	-4.85873	BRCA
MT1E	1.14349	-1.10586	0.825998	0.458479	0.709898	-5.31313	BRCA
NTN1	1.14327	0.00474712	1.03821	0.322024	0.599593	-5.58839	BRCA
HCK	1.14182	-0.133389	0.98291	0.347316	0.619485	-5.6413	BRCA
ATXN2	1.14143	-0.39023	2.05071	0.065557	0.278614	-4.29016	BRCA
DIS3	1.14104	-0.164515	1.64185	0.129601	0.389258	-4.87673	BRCA
CTU1	1.14067	-0.506648	1.04163	0.320506	0.598071	-5.58504	BRCA
DHX35	1.1406	0.225984	1.44343	0.201347	0.477939	-5.00842	BRCA
ODF2	1.14018	0.338595	1.61629	0.135052	0.395946	-4.9111	BRCA
CETN2	1.13943	-0.635226	1.03145	0.325038	0.60231	-5.59498	BRCA
ZFP36L2	1.13913	-0.056998	1.50694	0.160715	0.432832	-5.05446	BRCA
PRKDC	1.13875	-1.07763	1.30823	0.21815	0.500138	-5.29808	BRCA
SUPT16H	1.13842	-0.887673	1.51743	0.158081	0.428997	-5.04097	BRCA
WDR33	1.13836	-0.736743	2.10063	0.0601815	0.268299	-4.2146	BRCA
GCC1	1.13825	0.208123	1.63329	0.131405	0.392645	-4.88828	BRCA
ZNF629	1.13803	-0.271891	1.4153	0.209049	0.487349	-5.04031	BRCA
CCNT1	1.1367	-0.444196	1.2921	0.223483	0.506642	-5.31682	BRCA
DPYSL3	1.13571	0.308266	1.28234	0.226761	0.509914	-5.32808	BRCA
CASP3	1.135	-0.440775	1.31405	0.216253	0.497527	-5.29129	BRCA
NUP37	1.13421	-0.21092	1.72812	0.11262	0.361741	-4.7585	BRCA
CWF19L1	1.13255	-0.151181	1.21917	0.248926	0.53153	-5.3994	BRCA
OARD1	1.13246	0.590114	1.69851	0.11821	0.36937	-4.79947	BRCA
PGGT1B	1.1321	0.108149	2.06072	0.0644438	0.275624	-4.27506	BRCA
KAT8	1.13206	0.165953	1.14982	0.275225	0.556247	-5.4746	BRCA
DR1	1.13197	0.152798	1.43236	0.180548	0.45353	-5.14858	BRCA
CPXM1	1.13191	1.05276	1.03863	0.321836	0.599374	-5.58798	BRCA
FNBP1	1.13185	0.0386601	1.38823	0.193239	0.467447	-5.20279	BRCA
SEC16A	1.1318	-0.526405	1.52831	0.15539	0.425561	-5.02693	BRCA
EXOSC1	1.13174	0.21388	1.86795	0.0893242	0.324138	-4.56016	BRCA
SUV39H2	1.12994	-0.992231	0.969522	0.371476	0.639108	-5.49905	BRCA
INPP5K	1.12954	0.459165	1.02662	0.327208	0.603836	-5.59968	BRCA
XIRP1	1.12901	-1.18016	0.815535	0.463753	0.713731	-5.32109	BRCA
NUDT16L1	1.12807	0.813602	0.939845	0.367992	0.6363	-5.68085	BRCA
ALDH18A1	1.12784	-1.29218	1.29153	0.223674	0.506642	-5.31748	BRCA
INTS4	1.12752	0.0356511	2.00515	0.0708555	0.28788	-4.35849	BRCA
TUSC1	1.12635	-0.386463	1.05778	0.31341	0.591784	-5.56911	BRCA
PPP4R1	1.12599	0.0786735	1.8248	0.0959939	0.332623	-4.62219	BRCA
RBM25	1.12566	-0.736295	1.77302	0.104599	0.347877	-4.69568	BRCA
PARP12	1.12469	-0.0191271	1.11172	0.290569	0.568863	-5.51447	BRCA
RAVER1	1.12466	-0.308194	1.84127	0.0933962	0.328564	-4.5986	BRCA
CLASRP	1.12394	-0.273178	1.57253	0.144855	0.410539	-4.9692	BRCA
SDSL	1.12337	0.341634	1.62739	0.13266	0.393729	-4.89621	BRCA
DHX57	1.12226	-1.03509	1.65356	0.127169	0.384595	-4.86088	BRCA
MALT1	1.12111	-0.00699426	1.51065	0.15978	0.431684	-5.0497	BRCA
GGA2	1.11959	-0.240958	1.3815	0.19524	0.469326	-5.21096	BRCA
RALGAPA1	1.11942	-0.715739	1.34027	0.207873	0.486462	-5.2604	BRCA
TMCO1	1.11795	-1.07243	1.20452	0.254307	0.537628	-5.41556	BRCA
RNF220	1.11754	-0.411169	2.08927	0.0613667	0.270631	-4.23186	BRCA
TRIP11	1.11682	-0.292732	1.90036	0.0845983	0.315035	-4.51311	BRCA
TBC1D1	1.11625	-0.310648	1.52939	0.155125	0.425561	-5.02553	BRCA
ARHGEF11	1.11602	0.149196	1.78612	0.102358	0.344242	-4.67719	BRCA
ADI1	1.1159	0.29123	0.870595	0.40305	0.663571	-5.74129	BRCA
SPIDR	1.1144	-0.0268507	0.924703	0.392463	0.657369	-5.53904	BRCA
BCL9L	1.11425	-0.221085	1.7465	0.109271	0.35605	-4.73289	BRCA
HNRNPM	1.11406	-0.640464	1.7374	0.110917	0.358808	-4.74558	BRCA
SEC23IP	1.11349	-0.352936	1.70615	0.116745	0.368354	-4.78894	BRCA
AIF1	1.11318	0.125272	1.37718	0.196533	0.470986	-5.21619	BRCA
ZNF428	1.11259	-0.608945	1.80261	0.0995995	0.338914	-4.65382	BRCA
UPP1	1.11195	-0.352797	1.06838	0.308819	0.58706	-5.55854	BRCA
KRT8	1.11151	-1.5863	1.04593	0.318605	0.596303	-5.58082	BRCA
CMC1	1.11107	-0.100922	1.42839	0.181663	0.454805	-5.15351	BRCA
RIPK3	1.11069	0.621346	0.794936	0.443895	0.697111	-5.80274	BRCA
RABEP2	1.11022	0.309844	1.17649	0.264864	0.546191	-5.44607	BRCA
AMPD3	1.11005	0.326761	1.41184	0.18636	0.459458	-5.17393	BRCA
SMPD4	1.1099	-1.43589	1.12707	0.28431	0.563361	-5.49853	BRCA
MTHFS	1.10959	0.286298	1.28331	0.226434	0.509861	-5.32696	BRCA
DGKZ	1.10908	-0.0710333	1.22373	0.24727	0.531213	-5.39434	BRCA
AMOT	1.10895	0.280818	0.801045	0.471137	0.71967	-5.332	BRCA
EFHD1	1.10876	-0.188787	0.814198	0.433246	0.686302	-5.78756	BRCA
CARD9	1.10841	0.45075	1.28379	0.248764	0.531529	-5.18547	BRCA
NUP107	1.1083	-0.414148	1.62876	0.132367	0.393729	-4.89437	BRCA
EIF4B	1.10829	-0.430129	1.55913	0.14798	0.4153	-4.9868	BRCA
RTKN	1.10795	-0.539566	1.16808	0.268098	0.549728	-5.45513	BRCA
RNF25	1.10782	-0.505283	1.73001	0.112271	0.361343	-4.75588	BRCA
MLPH	1.10781	-1.51453	0.653942	0.526928	0.758178	-5.9039	BRCA
ARID1B	1.10635	-0.494893	1.63266	0.131537	0.392645	-4.88912	BRCA
NRAS	1.10489	-0.77369	0.897436	0.389197	0.653956	-5.71833	BRCA
ZFAND5	1.10452	-0.0206793	0.797848	0.472779	0.720152	-5.33439	BRCA
NSL1	1.10423	-0.00953411	1.78143	0.103156	0.34558	-4.68382	BRCA
SMARCD1	1.10399	-0.290129	1.92694	0.0808945	0.307421	-4.47423	BRCA
MDK	1.10327	-0.996181	0.762346	0.462299	0.712592	-5.82769	BRCA
MICAL1	1.10262	-0.371229	1.2467	0.239062	0.522183	-5.36864	BRCA
UIMC1	1.1023	-0.494889	1.61051	0.136311	0.397917	-4.91882	BRCA
FGD2	1.10221	0.384879	1.33323	0.210095	0.488769	-5.26873	BRCA
XRCC4	1.10164	-0.287181	1.65638	0.12659	0.384006	-4.85706	BRCA
ISG20L2	1.10161	-0.213549	0.987893	0.363134	0.632221	-5.48228	BRCA
TPR	1.1008	-0.501613	1.60609	0.137284	0.399907	-4.92473	BRCA
IGBP1	1.10075	-0.273343	1.74333	0.109843	0.356804	-4.73732	BRCA
SOX13	1.10057	-0.585533	1.30293	0.219892	0.50224	-5.30426	BRCA
MPP5	1.09937	0.340038	1.55268	0.149505	0.416699	-4.99524	BRCA
RBM22	1.0993	-0.571136	1.46512	0.171592	0.445221	-5.10761	BRCA
CCDC58	1.09924	-0.0998097	1.51857	0.157799	0.428778	-5.03951	BRCA
ARID1A	1.09902	-0.366039	1.74956	0.108722	0.354804	-4.7286	BRCA
ANP32A	1.099	-0.810981	1.03642	0.32282	0.600025	-5.59014	BRCA
RPP40	1.09899	-0.260568	1.66962	0.123901	0.379637	-4.83905	BRCA
PRKRIP1	1.09894	-0.190359	1.71322	0.115401	0.366089	-4.77916	BRCA
PQBP1	1.09873	-0.00763552	1.48821	0.165511	0.438415	-5.07838	BRCA
EIF2B4	1.0985	-0.138746	1.82173	0.0964865	0.333205	-4.62658	BRCA
PPP1R11	1.09808	-0.0286564	1.55445	0.149085	0.415974	-4.99292	BRCA
NUP43	1.09548	0.144288	1.83104	0.0950024	0.331214	-4.61327	BRCA
RHOT2	1.09311	-0.640204	1.18913	0.260064	0.542042	-5.43239	BRCA
ARL5B	1.09237	-0.510623	1.18892	0.281475	0.560977	-5.28561	BRCA
SLC25A6	1.09203	0.0501644	1.14738	0.276188	0.556548	-5.47718	BRCA
MNDA	1.0916	0.561603	1.14468	0.277256	0.557428	-5.48003	BRCA
TXLNG	1.09067	-0.484543	1.63094	0.131903	0.393366	-4.89144	BRCA
FMNL1	1.09009	-0.0436921	1.04316	0.319829	0.597724	-5.58354	BRCA
MCM6	1.08971	-1.44366	0.873963	0.401294	0.663509	-5.73844	BRCA
ZC3H18	1.08946	-0.847057	1.2511	0.237515	0.521184	-5.36368	BRCA
MED28	1.08738	-0.225645	1.16145	0.270669	0.552222	-5.46222	BRCA
SPATA13	1.08659	-0.583395	1.4407	0.178231	0.450147	-5.13821	BRCA
GTF2B	1.0865	0.197137	1.8565	0.0910521	0.326623	-4.57669	BRCA
[truncated: 56,466 more rows]
