# Supplementary material for: Mutation impact on mRNA versus protein expression across human cancers
Source: Gigascience. 2025 Jan 6;14:giae113. doi: 10.1093/gigascience/giae113 (PMC11702362; doi:10.1093/gigascience/giae113)
Supplement: giae113_Supplemental_Files [file giae113_supplemental_files.zip › TableS6.TP53_mutation_test_statistics.xlsx]

## Sheet: Sheet1
discordant QTLs
RFS	1 and 2	1 and 3	2 and 3
mRNA	0.1292	2.847e-07	9.847e-16
pro	0.7753	8.506e-06	2.2e-16
Enrichment Score	1 and 2	1 and 3	2 and 3
mRNA	0.262	0.01367	0.2098
pro	0.08409	0.003366	0.3673
IARC	1 and 2	1 and 3	2 and 3
mRNA	0.1229	1.989e-10	2.2e-16
pro	0.04625	5.638e-10	2.2e-16
all
RFS	1 and 2	1 and 3	2 and 3
mRNA	0.08955	8.985e-13	2.2e-16
pro	0.7199	2.344e-11	2.2e-16
Enrichment Score	1 and 2	1 and 3	2 and 3
mRNA	0.1699	0.001543	0.07008
pro	0.01572	3.231e-05	0.6573
IARC	1 and 2	1 and 3	2 and 3
mRNA	0.02379	2.2e-16	2.2e-16
pro	5.909e-07	2.2e-16	2.2e-16
